# Supplementary material for: Sex-Dependent RNA Editing and N6-adenosine RNA Methylation Profiling in the Gonads of a Fish, the Olive Flounder (Paralichthys olivaceus)
Source: Front Cell Dev Biol. 2020 Aug 5;8:751. doi: 10.3389/fcell.2020.00751 (PMC7419692; doi:10.3389/fcell.2020.00751)
Supplement: TABLE S1 — List of the identified RNA editing sites in the flounder gonads. [file Table_1.xlsx]

## Sheet: Table S1
Table S1. List of the identified RNA editing sites in flounder gonads
Chromosome	Position	Targeted Genomic Feature		Strand	Gbase	Editing Type	WF1 Editing Ratio	WF2 Editing Ratio	WF3 Editing Ratio	WM1 Editing Ratio	WM2 Editing Ratio	WM3 Editing Ratio	GF1 Editing Ratio	GF2 Editing Ratio	GF3 Editing Ratio	GM1 Editing Ratio	GM2 Editing Ratio	GM3 Editing Ratio
NW_017859641.1	2262929	3'UTR	fibroblast growth factor receptor-like 1	-	T	A->G	0	0	0	0.0526316	0.0606061	0.0677966	0	0	0	0.0333333	0.0212766	0.0625
NW_017859641.1	6925592	Intron	SUMO interacting motifs containing 1	+	A	A->G	-	-	-	0.555556	1	0.111111	-	-	-	0	0.111111	0
NW_017859641.1	7284557	Intron	LOC109627973	-	T	A->G	0	1	0	0	-	0	-	0.666667	1	0.25	0.666667	0.8
NW_017859641.1	10286624	CDS	interaptin-like	+	G	G->T	0	0	-	0.0714286	0	0	0	0	0	0	0	0
NW_017859641.1	12051455	CDS	myelin proteolipid protein-like	-	T	A->G	0.6	0	0.5	0.285714	0.25	0.277778	0.714286	0.5	0.5	1	0.4	0.727273
NW_017859641.1	12051530	CDS	myelin proteolipid protein-like	-	T	A->G	1	1	1	0.428571	0	0.5	1	0.6	1	0.8	0.5	0.714286
NW_017859641.1	13318897	3'UTR	tetraspanin-17	+	A	A->G	0.184211	0.0769231	0.047619	0	0.222222	0.153846	0.142857	0.0882353	0	0.117647	0.153846	0
NW_017859641.1	13318906	3'UTR	tetraspanin-17	+	A	A->G	0.425	0.551724	0.5	0.25	0.555556	0.466667	0.458333	0.34375	0.423077	0.5625	0.307692	0.333333
NW_017859641.1	13318930	3'UTR	tetraspanin-17	+	A	A->G	0.0789474	0.136364	0.166667	0.333333	0.181818	0.4	0.137931	0.030303	0.1	0.315789	0	0.166667
NW_017859641.1	13319655	3'UTR	tetraspanin-17	+	A	A->G	0	0	0	0	0	0.0833333	0	0	0.0625	0.333333	0.25	0.12
NW_017859641.1	13319657	3'UTR	tetraspanin-17	+	A	A->G	0	0	0	0.142857	0	0	0	0.1	0.0666667	0.555556	0.416667	0.2
NW_017859641.1	13728081	3'UTR	Fas associated factor family member 2	-	T	A->G	0	0.0347826	0	0.0631579	0.118644	0.15942	0	0.00826446	0.0176991	0.128571	0.105263	0.171946
NW_017859641.1	13728188	3'UTR	Fas associated factor family member 2	-	T	A->G	0	0.0121951	0	0.0340909	0.0909091	0.0296296	0	0.01	0.0108696	0.0447761	0.0979021	0.089172
NW_017859641.1	13728189	3'UTR	Fas associated factor family member 2	-	T	A->G	0	0	0.0114943	0.113636	0.115385	0.135338	0.011236	0.020202	0.0108696	0.0526316	0.0821918	0.125786
NW_017859641.1	13958223	3'UTR	LSM11, U7 small nuclear RNA associated	+	A	A->G	0.487805	0.375	0.419355	0.4	0.5625	0.433333	0.25	0.09375	0.245902	0.25	0.166667	0.294118
NW_017859641.1	13961651	3'UTR	clathrin interactor 1	-	T	A->G	0.142857	0	0.133333	0.25	0.102564	0.203947	0.0625	0	0	0.0543478	0.217391	0.201342
NW_017859641.1	13961652	3'UTR	clathrin interactor 1	-	T	A->G	0.0714286	0	0.0714286	0.216216	0.153846	0.194631	0.0588235	0.130435	0.1	0.131868	0.189189	0.234899
NW_017859641.1	13961654	3'UTR	clathrin interactor 1	-	T	A->G	0	0	0	0.0675676	0.118421	0.120567	0	0	0	0.0454545	0.0917431	0.0872483
NW_017859641.1	13961722	3'UTR	clathrin interactor 1	-	T	A->G	0	0	0	0.0833333	0.046875	0.057971	0.0666667	0	0.0434783	0.0823529	0.0449438	0.0810811
NW_017859641.1	13962084	3'UTR	clathrin interactor 1	-	T	A->G	0.125	0	0	0.025	0.0571429	0.097561	0	0.2	0	0.173913	0	0.0169492
NW_017859641.1	13962102	3'UTR	clathrin interactor 1	-	T	A->G	0	0	0	0.21875	0.111111	0.137931	0	0	0	0.0243902	0	0.0454545
NW_017859641.1	13962104	3'UTR	clathrin interactor 1	-	T	A->G	0.25	0	0	0.0666667	0.214286	0.125	0	0.230769	0.0666667	0.173913	0.0652174	0.219512
NW_017859641.1	13962123	3'UTR	clathrin interactor 1	-	T	A->G	0.2	0	0	0.172414	0.259259	0.138889	0.166667	0.0666667	0.142857	0.191489	0.302326	0.0571429
NW_017859641.1	13962127	3'UTR	clathrin interactor 1	-	T	A->G	0	0	0	0.153846	0.214286	0.0882353	0	0.0666667	0	0.119048	0.157895	0.30303
NW_017859641.1	13962131	3'UTR	clathrin interactor 1	-	T	A->G	0.333333	0.166667	0.25	0.25	0.321429	0.444444	0	0.142857	0.272727	0.365854	0.297297	0.305556
NW_017859641.1	19913617	Intergenic		.	T	T->C|A->G	-	-	-	0.111111	0.111111	0.217822	-	-	-	-	0.479167	-
NW_017859641.1	19913621	Intergenic		.	T	T->C|A->G	-	-	-	0.230769	0.0555556	0.356436	-	-	-	-	0.653061	-
NW_017859641.1	19913622	Intergenic		.	T	T->C|A->G	-	-	-	0.240741	0.157895	0.365385	-	-	-	-	0.659574	-
NW_017859641.1	19914137	Intergenic		.	T	T->C|A->G	-	-	-	0.814815	0.954545	0.710145	-	-	-	0.192308	0.64	0.223684
NW_017859641.1	19914138	Intergenic		.	T	T->C|A->G	-	-	-	0.942308	0.954545	0.823529	-	-	-	0.16	0.65	0.223684
NW_017859642.1	248321	Intergenic		.	T	T->C|A->G	0.666667	1	-	1	0.4	0.666667	0.333333	1	0	0.5	0.8	0.3
NW_017859642.1	4266418	3'UTR	heparan sulfate glucosamine 3-O-sulfotransferase 1-like	-	T	A->G	-	-	-	-	-	0.8	-	-	-	0.25	0.4	0.714286
NW_017859642.1	4813703	3'UTR	regulator of microtubule dynamics protein 2 like	+	A	A->G	0.694444	0.5	0.73913	0.733333	0.65	0.761905	0.366667	0.7	0.58	0.884615	0.454545	0.578947
NW_017859642.1	4813710	3'UTR	regulator of microtubule dynamics protein 2 like	+	A	A->G	0.513514	0.333333	0.44	0.625	0.428571	0.62963	0.517241	0.375	0.509434	0.814815	0.545455	0.722222
NW_017859642.1	4813711	3'UTR	regulator of microtubule dynamics protein 2 like	+	A	A->G	0.837838	0.8125	0.384615	1	0.772727	0.925926	0.793103	0.5	0.796296	1	0.727273	0.944444
NW_017859642.1	4813778	3'UTR	regulator of microtubule dynamics protein 2 like	+	A	A->G	0.0384615	0.0769231	0.136364	0.0625	0.0555556	0.0526316	0	-	0.1	0.307692	0.2	0.1
NW_017859642.1	7205238	Intergenic		.	A	A->G|T->C	0	0	0.25	0.444444	0.454545	0.225806	0	0	0.333333	0.15	0.222222	0.181818
NW_017859642.1	12404291	3'UTR	stress-induced-phosphoprotein 1	+	A	A->G	0.2	0.333333	0.555556	0.911504	0.901235	0.839506	0.333333	0.423077	0.375	0.791667	0.840237	0.77381
NW_017859642.1	12404379	3'UTR	stress-induced-phosphoprotein 1	+	A	A->G	0.111111	0	0	0.314815	0.464286	0.354167	0	0	0.08	0.218045	0.268817	0.305556
NW_017859642.1	12404380	3'UTR	stress-induced-phosphoprotein 1	+	A	A->G	0	0	0	0.0825688	0.209302	0.0888889	0	0	0	0.0833333	0.120879	0.114286
NW_017859642.1	12404388	3'UTR	stress-induced-phosphoprotein 1	+	A	A->G	0	0	0	0.0655738	0.08	0.0535714	0	0	0	0.0705128	0.06	0.05
NW_017859642.1	18211977	3'UTR	AT-rich interaction domain 5B	+	A	A->G	1	1	-	1	1	1	1	1	1	1	1	1
NW_017859642.1	18211978	3'UTR	AT-rich interaction domain 5B	+	G	G->C	0.75	0.8	-	0.666667	0.333333	0.692308	0	0.2	0.8	0.5	0.625	0.5
NW_017859642.1	18214918	3'UTR	rhotekin-2-like, transcript variant X2	-	T	A->G	0.175	0.2	0.103448	0.139241	0.205128	0.0526316	0.15625	0.1	0.114286	0.136364	0.157895	0
NW_017859642.1	18259820	Intergenic		.	G	G->A|C->T	0	0	0	0	0.0126582	0.0526316	0	0	0	0	0	0.015625
NW_017859643.1	241601	Intergenic		.	T	T->C|A->G	-	0	-	-	0.5	0.5	0	-	0	1	0.4	0.5
NW_017859643.1	6733097	3'UTR	DIS3 like 3'-5' exoribonuclease 2	-	T	A->G	0.25	0.235294	0.0731707	0.569501	0.283212	0.524138	0.291667	0.178571	0.355932	0.190476	0.562753	0.373494
NW_017859643.1	6733108	3'UTR	DIS3 like 3'-5' exoribonuclease 2	-	T	A->G	0.557692	0.125	0.341463	0.543448	0.0664653	0.507042	0.466667	0.307692	0.527273	0.0708283	0.602911	0.311741
NW_017859643.1	6733110	3'UTR	DIS3 like 3'-5' exoribonuclease 2	-	T	A->G	0.5625	0.533333	0.538462	0.872993	0.748815	0.816176	0.526316	0.44898	0.611111	0.669211	0.905702	0.724138
NW_017859643.1	6733111	3'UTR	DIS3 like 3'-5' exoribonuclease 2	-	T	A->G	1	1	1	1	0.992076	1	1	0.979167	1	0.985677	1	0.977778
NW_017859643.1	6733355	3'UTR	DIS3 like 3'-5' exoribonuclease 2	-	T	A->G	0.909091	0.830189	0.927536	0.984279	0.881329	0.980583	0.930233	0.635294	0.941176	0.820746	0.990415	0.883281
NW_017859643.1	6733363	3'UTR	DIS3 like 3'-5' exoribonuclease 2	-	T	A->G	0.3875	0.209302	0.38806	0.308438	0.0338645	0.28877	0.445946	0.205882	0.423077	0.0183387	0.277174	0.159696
NW_017859643.1	6733381	3'UTR	DIS3 like 3'-5' exoribonuclease 2	-	T	A->G	0.25	0.372093	0.2	0.443715	0.651292	0.441176	0.171053	0.164384	0.135135	0.568844	0.498361	0.507353
NW_017859643.1	7653748	Intron	coiled-coil domain-containing protein 39-like	+	A	A->G	-	-	-	0.142857	0.162162	0.0952381	-	-	0	0	0.2	0.103448
NW_017859643.1	11958196	CDS	cullin-3-like	+	A	A->G	0.0285714	0	0	0.933155	0.891365	0.95625	0	0	0	0.85022	0.915094	0.957672
NW_017859643.1	11958226	CDS	cullin-3-like	+	G	G->A	0.0215054	0	0	0.953271	0.925081	0.950178	0	0	0	0.916442	0.940653	0.955932
NW_017859643.1	13078336	Intron	glutamate rich 6	+	A	A->G	-	-	-	0.0615385	0	0.0357143	-	-	-	0	0.0277778	0
NW_017859643.1	13078341	Intron	glutamate rich 6	+	A	A->G	-	-	-	0.171429	0.413043	0.267857	-	-	-	0.321429	0.483871	0.35
NW_017859643.1	13078342	Intron	glutamate rich 6	+	A	A->G	-	-	-	0.657895	0.636364	0.625	-	-	-	0.714286	0.65625	0.65
NW_017859643.1	13078358	Intron	glutamate rich 6	+	A	A->G	-	-	-	0.109756	0.176471	0.215385	-	-	-	0.117647	0.135135	0.347826
NW_017859643.1	13078363	Intron	glutamate rich 6	+	A	A->G	-	-	-	0.0561798	0.0576923	0.0985915	-	-	-	0.0540541	0.0833333	0.166667
NW_017859643.1	13078438	Intron	glutamate rich 6	+	A	A->G	-	-	-	0.280899	0.410526	0.270492	-	-	-	0.177778	0.204082	0.25
NW_017859643.1	13078596	Intron	glutamate rich 6	+	A	A->G	-	-	-	0.314286	0.555556	0.538462	-	-	-	0.615385	0.545455	0.307692
NW_017859643.1	13078603	Intron	glutamate rich 6	+	A	A->G	-	-	-	0.264706	0.2	0.0625	-	-	-	0.1	0.181818	0.333333
NW_017859643.1	13078621	Intron	glutamate rich 6	+	A	A->G	-	-	-	0.774194	0.571429	0.928571	-	-	-	0.9	0.52381	0.818182
NW_017859643.1	13078633	Intron	glutamate rich 6	+	A	A->G	-	-	-	0.384615	0.5	0.666667	-	-	-	0.888889	0.736842	0.2
NW_017859643.1	13078634	Intron	glutamate rich 6	+	A	A->G	-	-	-	0.892857	0.692308	0.772727	-	-	-	0.857143	0.588235	0.8
NW_017859643.1	13078677	Intron	glutamate rich 6	+	A	A->G	1	-	-	0.944444	0.888889	1	-	-	-	0.75	0.875	0.892857
NW_017859643.1	13078682	Intron	glutamate rich 6	+	A	A->G	1	-	-	0.857143	0.65	0.869565	-	-	-	0.875	0.6875	0.793103
NW_017859643.1	13078683	Intron	glutamate rich 6	+	A	A->G	0	-	-	0.108108	0.0526316	0.191489	-	-	-	0	0.3125	0.172414
NW_017859643.1	21011039	Intron	partitioning defective 3 homolog	+	A	A->G	-	-	-	0.887097	0.880952	0.833333	-	-	-	0.941176	0.863636	1
NW_017859643.1	21011041	Intron	partitioning defective 3 homolog	+	A	A->G	-	-	-	0.428571	0.409091	0.166667	-	-	-	0.411765	0.217391	0.344828
NW_017859643.1	21011296	Intron	partitioning defective 3 homolog	+	A	A->G	0	-	-	0.0801782	0.113208	0.102167	-	-	-	0.140909	0.0794118	0.0695364
NW_017859643.1	21011299	Intron	partitioning defective 3 homolog	+	A	A->G	1	-	-	0.444685	0.43649	0.49375	-	-	-	0.404545	0.427326	0.425325
NW_017859643.1	21011309	Intron	partitioning defective 3 homolog	+	A	A->G	0	-	-	0.232816	0.223776	0.220238	-	-	-	0.122363	0.124654	0.155963
NW_017859643.1	21011310	Intron	partitioning defective 3 homolog	+	A	A->G	0	-	-	0.167391	0.1875	0.213256	-	-	-	0.0974576	0.132075	0.155224
NW_017859644.1	89138	Intron	heat shock factor-binding protein 1	+	G	G->A	0	1	1	1	1	1	-	-	-	-	-	-
NW_017859644.1	882536	3'UTR	E2F transcription factor 4	+	A	A->G	0.193548	0.0909091	0.222222	0.16	0.225	0.52	0.0322581	0.114286	0.0606061	0.285714	0.357143	0.354839
NW_017859644.1	882551	3'UTR	E2F transcription factor 4	+	A	A->G	0	0	0	0.0714286	0.0344828	0.157895	0	0.125	0.0416667	0.1	0.37037	0.0357143
NW_017859644.1	882564	3'UTR	E2F transcription factor 4	+	A	A->G	0	0	0	0.111111	0.0689655	0.166667	0.0434783	0.115385	0.04	0.117647	0.266667	0.037037
NW_017859644.1	882994	3'UTR	E2F transcription factor 4	+	A	A->G	0.0810811	0.176471	0.133333	0.264706	0.3	0.411765	0.133333	0.290323	0.0606061	0.268657	0.326923	0.393939
NW_017859644.1	883119	3'UTR	E2F transcription factor 4	+	A	A->G	0	0.0294118	0.0344828	0.152941	0.0273973	0.097561	0	0.0888889	0	0.076087	0.0789474	0
NW_017859644.1	883148	3'UTR	E2F transcription factor 4	+	A	A->G	0.0697674	0.176471	0.097561	0.163265	0.394737	0.381818	0.135135	0.0810811	0.0217391	0.280992	0.333333	0.280702
NW_017859644.1	883153	3'UTR	E2F transcription factor 4	+	A	A->G	0.119048	0.277778	0.263158	0.216495	0.233766	0.344828	0.157895	0.125	0.159091	0.327731	0.360465	0.280702
NW_017859644.1	883166	3'UTR	E2F transcription factor 4	+	A	A->G	0	0	0	0.0487805	0.0714286	0.0943396	0	0	0.03125	0.07	0.136986	0
NW_017859644.1	2468071	3'UTR	mitogen-activated protein kinase 8 interacting protein 2	-	A	T->C	0	0	0	0	0.166667	0.333333	0	0.2	0.222222	0.4	0.8	0.636364
NW_017859644.1	3728258	3'UTR	BTG3 associated nuclear protein	-	A	T->G	0.333333	0	0	0.25	0.184211	0	0.257143	0	0.232877	0.346154	0	0
NW_017859644.1	3728259	3'UTR	BTG3 associated nuclear protein	-	C	G->A	0.142857	0	0	0.0222222	0.0769231	0	0.0694444	0	0.109589	0.0925926	0	0
NW_017859644.1	11228604	Intergenic		.	T	T->C|A->G	0.222222	-	0.166667	0.138889	0.0697674	0.189655	0	0.142857	0.142857	0.133333	0.111111	0.0932203
NW_017859644.1	11228606	Intergenic		.	T	T->C|A->G	0.888889	-	0.833333	0.787879	0.690476	0.796875	0.444444	0.875	0.642857	0.615385	0.688312	0.72
NW_017859644.1	11228820	Intergenic		.	T	T->C|A->G	0	0.125	0.4	0.208333	0.12987	0.25	0.25	0.142857	0	0.178947	0.319588	0.155963
NW_017859644.1	11228915	Intergenic		.	T	T->C|A->G	-	0	0	0.0508475	0.0588235	0.0808081	0	0.2	0	0.15493	0.0886076	0.133333
NW_017859644.1	12745784	Intron	centrosomal protein 41	+	A	A->G	-	-	-	0.477612	0.571429	0.222222	-	-	-	1	0	0
NW_017859644.1	12774893	3'UTR	testin LIM domain protein	+	A	A->G	0.285714	0.333333	0.2	0.230769	0.230769	0.470588	0	0.333333	0.25	0	0.238095	0.269231
NW_017859644.1	12774900	3'UTR	testin LIM domain protein	+	A	A->G	0.833333	1	0.8	0.692308	0.846154	0.5625	0.666667	0.888889	0.5	0	0.913043	0.8
NW_017859644.1	12774904	3'UTR	testin LIM domain protein	+	A	A->G	0.166667	0	0.5	0.272727	0.307692	0.5	0.6	0.375	0.714286	-	0.315789	0.5
NW_017859644.1	12774990	3'UTR	testin LIM domain protein	+	A	A->G	0.833333	0.666667	0.4	0.818182	0.375	0.684211	0.8	0.25	0.611111	0.571429	0.916667	0.416667
NW_017859644.1	12774993	3'UTR	testin LIM domain protein	+	A	A->G	0.166667	0.166667	0.6	0.0909091	0.285714	0.297297	0.636364	0.307692	0.222222	0	0.272727	0.289474
NW_017859644.1	12774994	3'UTR	testin LIM domain protein	+	A	A->G	0.263158	0.333333	0.2	0.2	0.125	0.108108	0.4	0.0833333	0.0588235	0.375	0.125	0.0810811
NW_017859644.1	12775070	3'UTR	testin LIM domain protein	+	A	A->G	0.0731707	0	0	0.166667	0.136364	0.178082	0	0.421053	0.155556	0.111111	0.266667	0.239583
NW_017859644.1	12775085	3'UTR	testin LIM domain protein	+	A	A->G	0	0.0526316	0	0.3	0.12766	0.223881	0	0	0	0.107143	0.0140845	0.0229885
NW_017859644.1	12775114	3'UTR	testin LIM domain protein	+	A	A->G	0.0425532	0	0	0.0909091	0.14	0.0746269	0.0217391	0	0	0.212121	0.0987654	0.104167
NW_017859644.1	14596053	Intron	non-muscle caldesmon-like	+	A	A->G	-	-	-	0.0652174	0.0544041	0.0165975	-	-	-	0.0131579	0.0174081	0.0387481
NW_017859644.1	14596055	Intron	non-muscle caldesmon-like	+	A	A->G	-	-	-	0.0567376	0.00257069	0	-	-	-	0	0	0
NW_017859644.1	15042419	Intron	base methyltransferase of 25S rRNA 2 homolog	+	A	A->G	1	0.571429	1	1	0	0.25	0.727273	0	0.833333	1	0	0
NW_017859644.1	16404961	Intergenic		.	A	A->G|T->C	0.0126582	-	0	0.0416667	0.12963	-	0.166667	0	0	0.105263	0.08	0.125
NW_017859644.1	16602125	3'UTR	mannose-6-phosphate isomerase	-	T	A->G	0.166667	0.444444	0.25	0.384615	0.666667	0	0.235294	0.117647	0.333333	0.230769	0.555556	0.666667
NW_017859644.1	17832583	Intron	SRSF protein kinase 2-like	+	A	A->G	-	-	-	0.1625	0.229508	0.429752	-	-	-	0.358025	0.230216	0.209877
NW_017859644.1	17833979	Intron	SRSF protein kinase 2-like	+	A	A->G	-	-	-	0.361111	0.272727	0.246154	-	-	-	0.365385	0.12	0.204819
NW_017859644.1	17833980	Intron	SRSF protein kinase 2-like	+	A	A->G	-	-	-	0.416667	0.129032	0.209677	-	-	-	0.152174	0.173913	0.157895
NW_017859644.1	17834000	Intron	SRSF protein kinase 2-like	+	A	A->G	-	-	-	0.148148	0.157895	0.235294	-	-	-	0.24	0.142857	0.121212
NW_017859644.1	18639537	3'UTR	plexin B2	+	A	A->G	0.2	0	0	0.5	1	0.4	0.25	0	0.333333	0.857143	0	0.4
NW_017859645.1	10478877	Intergenic		.	T	T->C|A->G	-	-	-	0.170901	0.328267	0.195364	-	-	-	0.185039	0.166163	0.265176
NW_017859645.1	10478884	Intergenic		.	T	T->C|A->G	-	-	-	0.0531401	0.13141	0.0729167	-	-	-	0.0912863	0.0414013	0.0412371
NW_017859645.1	10478897	Intergenic		.	T	T->C|A->G	-	-	-	0.125749	0.353448	0.180556	-	-	-	0.261307	0.195489	0.251101
NW_017859645.1	10479110	Intergenic		.	T	T->C|A->G	0	-	-	0.0825893	0.198697	0.118721	-	-	-	0.186567	0.131034	0.187234
NW_017859645.1	10479150	Intergenic		.	T	T->C|A->G	-	-	-	0.801418	0.846154	0.843137	-	-	-	0.928571	0.905109	0.893939
NW_017859645.1	10479155	Intergenic		.	T	T->C|A->G	-	-	-	0.541985	0.555556	0.45283	-	-	-	0.28	0.652893	0.596774
NW_017859645.1	10479189	Intergenic		.	T	T->C|A->G	-	-	-	1	1	0.978102	-	-	1	0.965116	1	0.97561
NW_017859645.1	10479211	Intergenic		.	T	T->C|A->G	-	-	-	0.260504	0.347594	0.266055	-	-	0	0.316547	0.41989	0.356688
NW_017859645.1	10479216	Intergenic		.	T	T->C|A->G	-	-	-	0.0944882	0.127404	0.0689655	-	-	0	0.0342466	0.0531915	0.0833333
NW_017859645.1	10479224	Intergenic		.	T	T->C|A->G	-	-	-	0.04329	0.0597303	0.0338462	0	-	0	0.0253807	0.0275591	0.0298507
NW_017859645.1	10741944	3'UTR	LSM14A, mRNA processing body assembly factor	-	T	A->G	0.145749	0.0964912	0.153846	0.0673759	0.0965517	0.112121	0.023166	0.0552147	0.0634328	0.112948	0.10917	0.114719
NW_017859645.1	10741948	3'UTR	LSM14A, mRNA processing body assembly factor	-	T	A->G	0.388889	0.331754	0.330275	0.487544	0.546392	0.529412	0.152838	0.202703	0.16	0.5	0.560086	0.496614
NW_017859645.1	10742201	3'UTR	LSM14A, mRNA processing body assembly factor	-	T	A->G	0.283019	0.338912	0.279412	0.497976	0.503906	0.426471	0.167488	0.212766	0.215	0.42053	0.468852	0.458333
NW_017859645.1	10742218	3'UTR	LSM14A, mRNA processing body assembly factor	-	T	A->G	0.0236686	0.0371901	0.0746269	0.121569	0.104869	0.0952381	0.028436	0.0442804	0.0241546	0.1	0.113333	0.0931034
NW_017859645.1	10742363	3'UTR	LSM14A, mRNA processing body assembly factor	-	T	A->G	0.011396	0.0263158	0.010101	0.206349	0.130282	0.142857	0.0369231	0.00914634	0.0371517	0.126904	0.06875	0.0651466
NW_017859645.1	14178284	Intergenic		.	T	T->C|A->G	0	0	0	0.195122	0.133333	0.22807	0	0	0	0.0909091	0.0246914	0.0952381
NW_017859645.1	14178559	Intergenic		.	T	T->C|A->G	0	0	0	0.0694444	0.114754	0.0361446	0.0666667	0	0.0238095	0.0235294	0.0462963	0.102564
NW_017859645.1	14178561	Intergenic		.	T	T->C|A->G	0.2	0.1	0	0.2	0.285714	0.178571	0.0714286	0	0.0232558	0.0813953	0.141509	0.253165
NW_017859645.1	14178562	Intergenic		.	T	T->C|A->G	0	0	0.0833333	0.0714286	0.0615385	0.0227273	0	0	0	0.0449438	0.0625	0.0384615
NW_017859645.1	14178565	Intergenic		.	T	T->C|A->G	0	0.1	0.0909091	0.147059	0.0634921	0.08	0.0666667	0.0454545	0.0454545	0.0886076	0.142857	0.0759494
NW_017859645.1	16788820	3'UTR	cell migration inducing hyaluronan binding protein	+	C	C->T	0	0.0769231	0.125	0.0491803	0.0204082	0.0310078	0	0.0588235	0.0588235	0.111111	0.0517241	0.0347826
NW_017859645.1	17758510	3'UTR	coiled-coil domain containing 102A	+	A	A->G	-	0	0	0.545455	0.333333	0.5	0	0	0	0.142857	0.571429	0.75
NW_017859646.1	2838718	3'UTR	transducin beta like 1 X-linked receptor 1	-	T	A->G	0	-	0.75	0.210526	0.5	0.526316	0	0.25	0	0.322581	0.318182	0.32
NW_017859646.1	3021411	CDS	carnitine palmitoyltransferase 2	-	T	A->G	1	1	1	1	1	-	1	1	1	0.818182	0.333333	1
NW_017859646.1	6319742	3'UTR	F-box and leucine rich repeat protein 5	-	T	A->G	0.666667	1	0	0.125	0.176471	0	0	0	0	0	0	0
NW_017859646.1	6626364	3'UTR	sarcoglycan beta	-	T	A->G	1	0.666667	0.5	0.627451	0.591837	0.544304	0.333333	0.142857	0.636364	0.603175	0.589286	0.558442
NW_017859646.1	6626379	3'UTR	sarcoglycan beta	-	T	A->G	1	0.538462	0.75	0.708333	0.785714	0.824324	0.636364	0.545455	0.583333	0.696429	0.767857	0.828947
NW_017859646.1	6626380	3'UTR	sarcoglycan beta	-	T	A->G	0	0.0769231	0.117647	0.12766	0.0909091	0.197183	0.0909091	0	0.0833333	0.178571	0.192982	0.141026
NW_017859646.1	6626957	3'UTR	sarcoglycan beta	-	T	A->G	0	0	0	0	0.0666667	0.025	0.0588235	0.0952381	0.0714286	0.18	0.0923077	0.136364
NW_017859646.1	6626960	3'UTR	sarcoglycan beta	-	T	A->G	0	0.125	0	0.181818	0.225806	0.194444	0.125	0.285714	0.142857	0.388889	0.212121	0.0895522
NW_017859646.1	6626976	3'UTR	sarcoglycan beta	-	T	A->G	0	0	0	0.0322581	0	0.09375	0.2	0.157895	0	0.0754717	0.0147059	0.0285714
NW_017859646.1	7400885	3'UTR	vacuolar protein sorting-associated protein 4B-like	+	A	A->T	-	-	0	0	0	0.416667	0	-	-	0	0.444444	0.181818
NW_017859646.1	7400887	3'UTR	vacuolar protein sorting-associated protein 4B-like	+	A	A->T	-	-	0.5	0	0	0	0	-	-	0	0.363636	0
NW_017859646.1	7642842	Intergenic		.	A	A->G|T->C	0	0	-	0	0.2	0.25	0	1	0	0	0	0.0555556
NW_017859646.1	7643015	Intergenic		.	A	A->G|T->C	-	0	0	0	0.111111	0.25	0	0	-	0.142857	0.277778	0.210526
NW_017859646.1	7643072	Intergenic		.	A	A->G|T->C	0	0	-	0.0909091	0.428571	0.25	0	0	-	0.1	0.142857	0.285714
NW_017859646.1	10904053	Intron	procollagen galactosyltransferase 2-like	+	A	A->G	-	-	-	0.136364	0.285714	0.2	-	-	-	0	0	0
NW_017859646.1	10989436	3'UTR	AN1-type zinc finger protein 5-like	-	T	A->G	0	0	0	0	0.322581	0	0	0	0	0.318182	0.333333	0.25
NW_017859646.1	12661703	CDS	hepatoma-derived growth factor-related protein 2	-	C	G->A	0.0147059	0.0377358	0	0	0	0	0.0192308	0	0.0533333	0.0526316	0.0555556	0
NW_017859646.1	13811820	3'UTR	centrosome-associated protein 350 isoform X1	+	A	A->G	0	0	0	0.25	0.357143	0.333333	0.0769231	0	0	0.354839	0.15	0
NW_017859646.1	13811821	3'UTR	centrosome-associated protein 350 isoform X1	+	A	A->G	0	0	0	0.461538	0.461538	0.666667	0.153846	0	0	0.375	0.47619	0.047619
NW_017859646.1	13811828	3'UTR	centrosome-associated protein 350 isoform X1	+	A	A->G	0	0	0	0	0	0.166667	0	0	0	0.0967742	0.136364	0.0454545
NW_017859646.1	13812177	3'UTR	centrosome-associated protein 350 isoform X1	+	A	A->G	0	0	0.2	0.4	0.148148	0.243243	0.133333	0	0	0.147059	0.173913	0.105263
NW_017859646.1	16145166	Intron	neuronal growth regulator 1	+	A	A->G	-	-	-	0.347826	0.677419	0.875	-	-	-	0.857143	0.928571	0.857143
NW_017859646.1	16145181	Intron	neuronal growth regulator 1	+	A	A->G	-	-	-	0.15	0.677419	0.625	-	-	-	0.75	0.909091	0.8
NW_017859647.1	1500640	CDS	alpha-tectorin-like	+	G	G->C	1	1	1	1	1	0	1	1	1	1	1	0.25
NW_017859647.1	3555773	3'UTR	synaptic vesicle glycoprotein 2C-like	+	A	A->G	0.323529	0.227273	0.0967742	0	-	-	0.166667	0.222222	0.268293	-	0	0
NW_017859647.1	3982798	3'UTR	junction-mediating and -regulatory protein-like	+	A	A->G	1	0	0	0	0.2	0.0909091	0.2	0.8	0	0.333333	0.153846	0.521739
NW_017859647.1	3982799	3'UTR	junction-mediating and -regulatory protein-like	+	A	A->G	0	0.333333	0	0	0.2	0	0.222222	0	0.142857	0.333333	0	0.136364
NW_017859647.1	3982811	3'UTR	junction-mediating and -regulatory protein-like	+	A	A->G	0	0.333333	0	0	0	0.181818	0.333333	0.2	0.2	0	0	0.409091
NW_017859647.1	3982825	3'UTR	junction-mediating and -regulatory protein-like	+	A	A->G	0	0	0	0	0	0.181818	0.428571	0.2	0.25	0	0	0.470588
NW_017859647.1	5542315	Intron	formin binding protein 1	+	A	A->G	-	-	-	1	0.5	1	0	0	-	0.75	0.166667	1
NW_017859647.1	7516514	CDs	prostaglandin G/H synthase 1-like	+	C	C->T	0.024	0.0436681	0.0365297	0.027027	0.102564	0.0350877	0.0394089	0.0176211	0.0146341	0	0.0392157	0
NW_017859647.1	7955735	3'UTR	phospholipid phosphatase 1	-	T	A->G	0	0.117647	0.117647	0.142857	0.1	0.413043	0.384615	0.3125	0.5	0.178571	0.181818	0.0714286
NW_017859647.1	8154443	3'UTR	AF4/FMR2 family member 1-like	+	A	A->G	0.111111	0.03125	0.037037	0.189189	0.255814	0.196721	0.0294118	0.0769231	0.0333333	0.22449	0.12963	0.135135
NW_017859647.1	9336669	Intron	endothelial differentiation related factor 1	-	T	A->G	0	0	0	0.224138	0.133333	0.233333	0.5	-	0	0.153846	0.268293	0.391304
NW_017859647.1	11800820	3'UTR	bone morphogenetic protein receptor type-1B-like	-	T	A->G	0.190476	0.0666667	0.470588	0.7	0.5	0.142857	0.34375	0.380952	0.342105	0.307692	0.576923	0.28125
NW_017859647.1	11800837	3'UTR	bone morphogenetic protein receptor type-1B-like	-	T	A->G	0.333333	0.2	0.444444	0	0	0.36	0.333333	0.434783	0.416667	0.333333	0.166667	0.142857
NW_017859647.1	11800848	3'UTR	bone morphogenetic protein receptor type-1B-like	-	T	A->G	0.25	0.3	0	0	-	0	0.1	0	0.181818	0.142857	0	0.05
NW_017859647.1	11800991	3'UTR	bone morphogenetic protein receptor type-1B-like	-	T	A->G	0	0	0	0	0	0	0.0526316	0	0	0	0.0869565	0.05
NW_017859647.1	12066055	3'UTR	proline dehydrogenase 1, mitochondrial-like	+	A	A->G	0.0555556	0	0.111111	0.197674	0.103448	0.15	0	0	0	0.178571	0.243902	0.0833333
NW_017859647.1	12281959	3'UTR	DiGeorge syndrome critical region gene 2	+	G	G->T	0.142857	0	0	0.0606061	0	0.0677966	0.227273	0.333333	0.111111	0	0.05	0.0888889
NW_017859647.1	13131052	3'UTR	NAD(P) transhydrogenase, mitochondrial-like	-	T	A->G	0	0	0	0.0882353	0.08	0	0.00869565	0	0.00892857	0.166667	0.0666667	0
NW_017859647.1	13456545	Intron	spermatid perinuclear RNA binding protein	-	A	T->C	-	1	-	0.75	0.6	1	0	0	0	0.5	0.7	0.615385
NW_017859647.1	13456618	Intron	spermatid perinuclear RNA binding protein	-	A	T->C	-	0.285714	-	0.444444	0.428571	0.75	0	0	-	0.5	0.571429	0.5
NW_017859648.1	336413	Intron	RAB3 GTPase activating protein catalytic subunit 1	-	T	A->G	-	-	-	1	0.4	-	-	-	1	0	-	1
NW_017859648.1	1229741	Intergenic			C	C->A|G->T	0	0	0	1	1	1	-	-	-	0	0	1
NW_017859648.1	1266450	Intergenic		.	T	T->C|A->G	0.111111	0.0769231	0.12	-	0	-	0.0492958	0.0408163	0.05	0.0820896	0.0736196	-
NW_017859648.1	1266451	Intergenic		.	T	T->C|A->G	0.0869565	0	0.04	-	0	-	0.0780142	0.10274	0.0792079	0.0514706	0.0617284	-
NW_017859648.1	1266470	Intergenic		.	T	T->C|A->G	0	0	0	-	0	-	0.0402685	0.0266667	0.038835	0.0633803	0.0549451	-
NW_017859648.1	1266473	Intergenic		.	T	T->C|A->G	0.594595	0.2	0.493506	-	0	-	0.477124	0.454545	0.556604	0.710526	0.570621	-
NW_017859648.1	1266474	Intergenic		.	T	T->C|A->G	0.424658	0	0.472973	-	0	-	0.421769	0.371795	0.447619	0.526667	0.455556	-
NW_017859648.1	1266826	Intergenic		.	T	T->C|A->G	0.621212	-	0.5	-	-	-	0.715909	0.582418	0.567308	0.791667	0.73913	-
NW_017859648.1	3515597	CDS	dynein axonemal heavy chain 9	-	T	A->G	-	-	-	0.733333	0.888889	0.903226	-	0.5	-	0.925926	0.826087	0.94
NW_017859648.1	3515598	CDS	dynein axonemal heavy chain 9	-	T	A->G	-	-	-	0.737705	0.887097	0.903226	-	0.5	-	0.923077	0.84	0.959184
NW_017859648.1	3700484	Intergenic		.	A	A->G|T->C	0	0	-	0	0.357143	0.111111	0	0.142857	0.166667	0.25	0.04	0.181818
NW_017859648.1	4600184	3'UTR	unkempt family zinc finger	+	A	A->G	0	0.0714286	0.4	0.234043	0.190476	0.173333	0.0769231	0	0.0555556	0.125	0.137931	0.156627
NW_017859648.1	6187424	Intron	mitogen-activated protein kinase 8	+	A	A->G	0	0	0	0.266667	0.166667	0.0357143	0	0.142857	0.1	0.185185	0.297297	0.333333
NW_017859648.1	6751492	3'UTR	BTB/POZ domain-containing protein KCTD5-like	-	T	A->G	-	0	0	0.153846	0.125	0.273973	0.25	0	0	0.192308	0.166667	0.138889
NW_017859648.1	6751493	3'UTR	BTB/POZ domain-containing protein KCTD5-like	-	T	A->G	-	0.5	0	0.08	0.1875	0.222222	0	0	0	0.0769231	0.0540541	0.0526316
NW_017859648.1	6751494	3'UTR	BTB/POZ domain-containing protein KCTD5-like	-	T	A->G	-	0	0	0	0.0625	0.375	0	0	0	0.115385	0.108108	0
NW_017859648.1	6751643	3'UTR	BTB/POZ domain-containing protein KCTD5-like	-	T	A->G	1	0	0	0.529412	0.553191	0.6	0	0.2	0.25	0.314286	0.348485	0.446154
NW_017859648.1	6751646	3'UTR	BTB/POZ domain-containing protein KCTD5-like	-	T	A->G	1	0	0.5	0.457143	0.76087	0.761905	0.0833333	0.333333	0.5	0.25	0.6	0.666667
NW_017859648.1	6752157	3'UTR	BTB/POZ domain-containing protein KCTD5-like	-	T	A->G	0	0	0	0.12	0.133333	0.1875	0.333333	0	0	0.166667	0.285714	0.194444
NW_017859648.1	8053822	3'UTR	cytohesin 3	-	T	A->G	0	0	0	0	0	0.2	0.133333	0.3125	0.380952	0.105263	0.0434783	0.0454545
NW_017859648.1	8053823	3'UTR	cytohesin 3	-	A	T->C	0.875	0.5	0.285714	0.833333	0.846154	0.68	0.5	0.0625	0.238095	0.555556	0.608696	0.727273
NW_017859648.1	8053824	3'UTR	cytohesin 3	-	A	T->C	0.375	0	0.166667	0.166667	0.285714	0.12	0.0625	0.0625	0.047619	0.105263	0.166667	0.0909091
NW_017859648.1	8053834	3'UTR	cytohesin 3	-	T	A->G	0	0.666667	0	0	0	0.192308	0	0.133333	0.047619	0.117647	0.185185	0.0952381
NW_017859648.1	8053836	3'UTR	cytohesin 3	-	A	T->C	0.25	0	0	0.333333	0.307692	0.16	0.125	0.0666667	0.047619	0.222222	0.269231	0.190476
NW_017859648.1	8053837	3'UTR	cytohesin 3	-	A	T->C	0.375	0	0.285714	0	0.153846	0.12	0.0625	0.0666667	0	0.117647	0.269231	0.0952381
NW_017859648.1	8053839	3'UTR	cytohesin 3	-	A	T->C	0.25	0	0.142857	0.166667	0.0769231	0.115385	0.214286	0	0	0.166667	0.037037	0.142857
NW_017859648.1	8361381	3'UTR	WD repeat domain, phosphoinositide interacting 1	-	T	A->G	0	0.166667	0	0.136364	0.047619	0.16092	0	0	0	0.2	0.0983607	0
NW_017859648.1	8361386	3'UTR	WD repeat domain, phosphoinositide interacting 1	-	T	A->G	0.142857	0	0.428571	0.375	0.292683	0.402299	0.0833333	0	0	0.263158	0.233333	0.145161
NW_017859649.1	198656	Intron	WD repeat-containing protein 17	-	A	T->C	-	-	-	0.0909091	0.5	0.2	-	-	-	0.333333	0.5	0.5
NW_017859649.1	1602039	Intergenic		.	A	A->G|T->C	0	-	0	0	0	0	0.142857	0.5	0.181818	0.333333	0.166667	0.714286
NW_017859649.1	1770135	3'UTR	polypeptide N-acetylgalactosaminyltransferase 7	-	C	G->A	0.0444444	0.0588235	0	0	0	0.0806452	0	0.0588235	0.142857	0.138889	0.078125	0.181818
NW_017859649.1	3206240	3'UTR	LOC109627226	-	T	A->G	-	-	0	0.272727	0	0.538462	-	-	-	0	0	0.0714286
NW_017859649.1	3260449	3'UTR	LOC109627226	-	T	A->G	0.727273	0	0.5	0	0.571429	0.142857	0.846154	0.333333	0.65	0.25	0.230769	0
NW_017859649.1	3260450	3'UTR	LOC109627226	-	T	A->G	0.363636	0.2	0.733333	0.333333	0.285714	0.166667	0.615385	0	0.2	0.25	0	0
NW_017859649.1	4580204	3'UTR	exosome component 9	-	T	A->G	0.6	0.416667	0.28125	0.25	0.761905	0.473684	0.411765	0.411765	0.346154	0.761905	0.692308	0.754098
NW_017859649.1	4580271	3'UTR	exosome component 9	-	T	A->G	0.0625	0.421053	0	0.181818	0	0.06	0	0	0.0416667	0.234043	0.0571429	0.0416667
NW_017859649.1	4580276	3'UTR	exosome component 9	-	T	A->G	0.0666667	0.388889	0.0322581	0	0.111111	0.0196078	0	0	0	0.222222	0.0263158	0
NW_017859649.1	4580287	3'UTR	exosome component 9	-	T	A->G	0	0	0.0217391	0	0	0.169014	0	0	0	0.0943396	0.122449	0.0357143
NW_017859649.1	4580580	3'UTR	exosome component 9	-	T	A->G	1	1	1	1	1	1	1	0.9375	0.952381	1	1	1
NW_017859649.1	4580581	3'UTR	exosome component 9	-	T	A->G	1	1	0.444444	0.666667	0.846154	1	0.882353	0.941176	1	0.923077	0.833333	1
NW_017859649.1	4580628	3'UTR	exosome component 9	-	T	A->G	0.363636	0	0	0.666667	0.210526	0.357143	0.347826	0.241379	0.387097	0.34375	0.208333	0.261905
NW_017859649.1	4580658	3'UTR	exosome component 9	-	T	A->G	0	0.5	0.0434783	0.818182	0.521739	0.763158	0.448276	0.633333	0.483871	0.744186	0.941176	0.803922
NW_017859649.1	4580835	3'UTR	exosome component 9	-	T	A->G	0.557692	0.423077	0.206897	0.727273	0.403846	0.55102	0.333333	0.391304	0.363636	0.419355	0.44	0.2
NW_017859649.1	4580837	3'UTR	exosome component 9	-	T	A->G	0.264151	0.36	0.103448	0.7	0.461538	0.3	0.333333	0.0909091	0.193548	0.346154	0.291667	0.291667
NW_017859649.1	7102396	3'UTR	MICAL like 1	-	T	A->G	0.142857	0.0588235	0.133333	0	0.0714286	0	0.0434783	0.2	0	0	0.166667	0.0434783
NW_017859649.1	7102397	3'UTR	MICAL like 1	-	T	A->G	0.133333	0.0555556	0.0666667	0	0	0	0.125	0.166667	0	0	0.0344828	0
NW_017859649.1	7102410	3'UTR	MICAL like 1	-	T	A->G	0.37931	0.105263	0.0666667	0	0.166667	0	0.217391	0.4	0.222222	0	0.0769231	0.0714286
NW_017859649.1	7532061	3'UTR	nodal modulator 1-like	-	T	A->G	0.0333333	0.05	0	0.2	0.310345	0.08	0.025	0.0222222	0.0222222	0	0.185185	0.277778
NW_017859649.1	7532538	3'UTR	nodal modulator 1-like	-	T	A->G	0	0	0	0.0344828	0.030303	0.0454545	0	0	0	0.0724638	0.101695	0.105263
NW_017859649.1	8030154	Intergenic		.	A	A->G|T->C	0	0.0384615	0.047619	0.102804	0.0625	0.142857	0.0238095	0	0.0545455	0.111111	0.0784314	0.0521739
NW_017859649.1	10740557	Intron	growth arrest-specific protein 8-like	+	C	C->G	0	0	0	0.211268	0.320755	0.290909	-	0	0	0.0357143	0.25	0.302632
NW_017859649.1	12141018	3'UTR	(E3-independent) E2 ubiquitin-conjugating enzyme	+	A	A->G	0.0263158	0	0.175	0.0588235	0	0.111111	0.0606061	0	0	0.190476	0	0
NW_017859649.1	12141019	3'UTR	(E3-independent) E2 ubiquitin-conjugating enzyme	+	A	A->G	0.378378	0.357143	0.342105	0.470588	0	0.222222	0.266667	0.15625	0.125	0.7	0.545455	0.357143
NW_017859649.1	12141044	3'UTR	(E3-independent) E2 ubiquitin-conjugating enzyme	+	A	A->G	1	1	0.925926	0.909091	0.5	1	0.8	0.857143	1	1	1	0.5
NW_017859649.1	12141096	3'UTR	(E3-independent) E2 ubiquitin-conjugating enzyme	+	A	A->G	0.287879	0.647059	0.393939	0.647059	0.578947	0.846154	0.777778	0.53125	0.761905	0.526316	0.545455	0.375
NW_017859649.1	12141101	3'UTR	(E3-independent) E2 ubiquitin-conjugating enzyme	+	A	A->G	0.493333	0.526316	0.365854	0.47619	0.5	0.45	0.52381	0.432432	0.461538	0.481481	0.615385	0.5625
NW_017859649.1	12141106	3'UTR	(E3-independent) E2 ubiquitin-conjugating enzyme	+	A	A->G	0.172414	0.763158	0.418605	0.56	0.4	0.434783	0.833333	0.487179	0.68	0.533333	0.571429	0.789474
NW_017859649.1	12141226	3'UTR	(E3-independent) E2 ubiquitin-conjugating enzyme	+	A	A->G	0	0	0	0	0.027027	0.0232558	0.217391	0.152174	0.0641026	0.0588235	0.268293	0.274725
NW_017859649.1	12141241	3'UTR	(E3-independent) E2 ubiquitin-conjugating enzyme	+	A	A->G	0.047619	0.0344828	0.12766	0.0224719	0.166667	0.128205	0.0121951	0.0909091	0.0422535	0	0.117647	0.0487805
NW_017859649.1	12141664	3'UTR	(E3-independent) E2 ubiquitin-conjugating enzyme	+	A	A->G	0.571429	0.952381	0.769231	0.727273	0	0.428571	1	0.676471	0.863636	0.6	0.6	0.653846
NW_017859649.1	12141665	3'UTR	(E3-independent) E2 ubiquitin-conjugating enzyme	+	A	A->G	0.6875	1	1	1	1	0.5625	1	0.928571	0.869565	1	0.9	1
NW_017859649.1	12141740	3'UTR	(E3-independent) E2 ubiquitin-conjugating enzyme	+	A	A->G	0.866667	0.413793	0.0869565	0	0.625	0.465753	0.311111	0.426471	0.405405	1	0.611111	0.625
NW_017859649.1	12141747	3'UTR	(E3-independent) E2 ubiquitin-conjugating enzyme	+	A	A->G	0	0	0	0.0810811	0.3	0.105263	0	0	0	0.133333	0.0540541	0.0677966
NW_017859649.1	12141765	3'UTR	(E3-independent) E2 ubiquitin-conjugating enzyme	+	A	A->G	0.0555556	0.0666667	0.0454545	0.236842	0.384615	0.205479	0.0869565	0.0615385	0.0263158	0.0714286	0.228571	0.189655
NW_017859649.1	12384909	3'UTR	mitogen-activated protein kinase kinase 7	-	T	A->G	0	0	0	0.333333	0.666667	-	0	0.5	0	0.4	0	0
NW_017859649.1	12535590	Intron	Zinc finger protein Gfi-1b-like	-	T	A->G	-	-	-	0.363636	0.25	0	-	-	0	0	0.1	0.333333
NW_017859649.1	14395462	CDS	activating transcription factor 7-interacting protein 1-like	+	C	C->T	0	0.0735294	0.104478	0	0	0	0	0	0	0.444444	0	0
NW_017859650.1	158532	3'UTR	chromosome unknown C4orf32 homolog	-	T	A->G	-	0	-	0.333333	0.375	0.428571	0	1	-	0.142857	-	0.285714
NW_017859650.1	158533	3'UTR	chromosome unknown C4orf32 homolog	-	T	A->G	-	0	-	0.6	0.875	0.571429	0	0.5	-	0.785714	-	0.533333
NW_017859650.1	922632	Intron	neurexin-3a	-	T	A->G	-	-	0	0.5	0.666667	0	-	-	-	0.0909091	0.25	0
NW_017859650.1	922637	Intron	neurexin-3a	-	T	A->G	-	-	0	0	0	0	-	-	-	0.25	0.588235	0.25
NW_017859650.1	1622112	Intergenic		.	G	G->A|C->T	1	1	1	1	1	1	1	0	1	0.0555556	0	-
NW_017859650.1	10018551	3'UTR	vasohibin 1	+	A	A->G	-	-	1	0.538462	0.666667	0.9	0	0	0.666667	0.428571	0.466667	0.5
NW_017859650.1	10018552	3'UTR	vasohibin 1	+	A	A->G	-	-	1	0.5	0.444444	0.333333	0	0	0.666667	0.346154	0.2	0.526316
NW_017859650.1	10018693	3'UTR	vasohibin 1	+	A	A->G	-	-	0	0.666667	0.25	0.235294	0.6	0.333333	0.5	0.391304	0.4375	0.136364
NW_017859650.1	10018706	3'UTR	vasohibin 1	+	A	A->G	-	1	0.5	1	0.6	0.894737	0.8	1	0.5	0.851852	0.636364	0.695652
NW_017859650.1	12982157	Intergenic		.	T	T->C|A->G	-	-	-	0.666667	0.5	0.5	-	-	-	0.666667	1	0.75
NW_017859651.1	48996	Intron	homeodomain-interacting protein kinase 4-like	+	A	A->G	-	-	-	0.0454545	0.190476	0	-	-	-	0.2	0.125	0
NW_017859651.1	48998	Intron	homeodomain-interacting protein kinase 4-like	+	A	A->G	-	-	-	0.428571	0.363636	0.461538	-	-	-	0.2	0.333333	0.2
NW_017859651.1	49134	Intron	homeodomain-interacting protein kinase 4-like	+	A	A->G	-	-	-	0.888889	1	0.222222	-	-	-	0.714286	0.6	0.75
NW_017859651.1	49148	Intron	homeodomain-interacting protein kinase 4-like	+	A	A->G	-	-	-	0.555556	0	0.4	-	-	-	0.75	0.75	0.75
NW_017859651.1	3352735	3'UTR	kinesin family member 20A	+	G	G->A	0	0.181818	0	0.0526316	0.037037	0.0819672	0.0645161	0	0	0	0.0294118	0.0166667
NW_017859651.1	4519418	CDS	mannose-P-dolichol utilization defect 1 protein-like	+	A	A->G	0.315789	0.3	0.181818	-	0.5	1	0.0705882	0.1875	0.012987	0	0.5	0.333333
NW_017859651.1	5366752	Intron	mitochondrial uncoupling protein 2-like,	-	T	A->G	-	-	-	0.0444444	0.010101	0.08	-	-	0	0.0555556	0.0603448	0.0904977
NW_017859651.1	8564091	3'UTR	vitamin K epoxide reductase complex subunit 1 like 1	+	A	A->G	0	0.6	0	0.208333	0.384615	0	0.666667	1	1	0.555556	0.571429	0.5
NW_017859651.1	8564933	3'UTR	vitamin K epoxide reductase complex subunit 1 like 1	+	A	A->G	0	0	0	0.09375	0	0	0	0	0	0.0149254	0.0188679	0
NW_017859651.1	8564954	3'UTR	vitamin K epoxide reductase complex subunit 1 like 1	+	A	A->G	0	0	0	0.125	0.0333333	0.0714286	0	0	0	0.0819672	0.0222222	0.0952381
NW_017859651.1	9116990	Intron	calcium/calmodulin dependent protein kinase kinase 1	-	A	T->C	-	-	-	0.177778	0.214876	0.196721	-	-	-	0.229358	0.2	0.229167
NW_017859651.1	9116998	Intron	calcium/calmodulin dependent protein kinase kinase 1	-	A	T->C	-	-	-	0.0238095	0.0290698	0.0909091	-	-	-	0.0727273	0.0338983	0.0306122
NW_017859651.1	9117008	Intron	calcium/calmodulin dependent protein kinase kinase 1	-	A	T->C	-	-	-	0.11465	0.0857143	0.0361446	-	-	-	0.0574713	0.0594059	0.0769231
NW_017859651.1	9117119	Intron	calcium/calmodulin dependent protein kinase kinase 1	-	A	T->C	-	-	-	0.0744681	0.175676	0.04	-	-	-	0.0666667	0.0392157	0
NW_017859651.1	9117128	Intron	calcium/calmodulin dependent protein kinase kinase 1	-	A	T->C	-	-	-	0.516854	0.481481	0.230769	-	-	-	0.466667	0.4	0.205128
NW_017859651.1	9117129	Intron	calcium/calmodulin dependent protein kinase kinase 1	-	A	T->C	-	-	-	0.325581	0.5	0.259259	-	-	-	0.511628	0.428571	0.487805
NW_017859651.1	9117134	Intron	calcium/calmodulin dependent protein kinase kinase 1	-	A	T->C	-	-	-	0.0113636	0.0576923	0	-	-	-	0.0465116	0.030303	0.0238095
NW_017859651.1	9117135	Intron	calcium/calmodulin dependent protein kinase kinase 1	-	A	T->C	-	-	-	0.202247	0.339286	0.36	-	-	-	0.355556	0.5	0.395833
NW_017859651.1	9117149	Intron	calcium/calmodulin dependent protein kinase kinase 1	-	A	T->C	-	-	-	0.106383	0.177419	0.0645161	-	-	-	0.112903	0.133333	0.193548
NW_017859651.1	13360120	Intron	chromosome unknown C11orf63 homolog	-	A	T->C	-	-	-	0.075	0.05	0.0701754	-	-	-	0	0.0416667	0.208333
NW_017859651.1	13360177	Intron	chromosome unknown C11orf63 homolog	-	A	T->C	-	-	-	0.633333	0.666667	0.818182	-	-	-	0.833333	0.619048	0.95
NW_017859651.1	13388311	Intron	zona pellucida-like domain-containing protein 1	+	A	A->G	-	-	0	0.488889	0.566667	0.5	0	-	-	0.428571	0.122449	0.108108
NW_017859651.1	13887962	Intron	Cbl proto-oncogene B	-	T	A->G	-	-	-	0.142857	0.277778	0.272727	-	-	-	0	0.230769	0.222222
NW_017859652.1	3983972	Intergenic		.	A	A->G|T->C	0	-	-	0.571429	0	-	-	-	-	0.8	-	-
NW_017859652.1	4175891	3'UTR	ATP-dependent RNA helicase DDX19B	+	A	A->G	0	0	0	0.0625	0	0	0	0	0.0169492	0.142857	0	0
NW_017859652.1	4540540	3'UTR	keratin, type II cytoskeletal 8-like	+	G	G->T	-	-	0	0	0	0	0	0	0	0.0512821	0	0
NW_017859652.1	8020970	Intergenic		.	T	T->C|A->G	-	-	-	0	0.0166667	0.148148	-	-	-	0	0.0238095	0
NW_017859652.1	8021014	Intergenic		.	T	T->C|A->G	-	-	-	0	0	0.106061	-	-	-	0	0.0294118	0
NW_017859652.1	9064352	Intron	uncharacterized LOC109628990	+	A	A->G	-	-	-	0	0.6	-	-	0	0	0.454545	1	0
NW_017859652.1	11164882	3'UTR	MYB proto-oncogene like 2	-	C	G->A	0	0	0.047619	0	0.0243902	0	0.0232558	0	0	0.0555556	0	0.0128205
NW_017859652.1	13216762	3'UTR	cleavage stimulation factor subunit 1	-	T	A->G	0.179688	0.257669	0.144444	0.293706	0.238806	0.270677	0.151376	0.454545	0.289474	0.246575	0.208791	0.1841
NW_017859652.1	13216788	3'UTR	cleavage stimulation factor subunit 1	-	T	A->G	0.409894	0.514793	0.404878	0.675325	0.655172	0.615385	0.466387	0.37931	0.384977	0.642857	0.522167	0.398438
NW_017859652.1	13216789	3'UTR	cleavage stimulation factor subunit 1	-	T	A->G	0.15331	0.172414	0.147783	0.365385	0.258503	0.286219	0.124464	0.120773	0.108491	0.35	0.240196	0.168582
NW_017859652.1	13217079	3'UTR	cleavage stimulation factor subunit 1	-	T	A->G	0.0771513	0.114286	0.0478469	0.0875912	0.0789474	0.0707965	0.0526316	0.0784983	0.060423	0.0588235	0.121693	0.0536913
NW_017859652.1	13217100	3'UTR	cleavage stimulation factor subunit 1	-	T	A->G	0.0752351	0.120567	0.0808081	0.0862069	0.0851064	0.0849057	0.0860215	0.428016	0.17931	0.157895	0.286713	0.0873016
NW_017859652.1	13217101	3'UTR	cleavage stimulation factor subunit 1	-	T	A->G	0.0638978	0.130435	0.0979381	0.0813008	0.0544218	0.047619	0.045614	0.360465	0.187919	0.114286	0.190476	0.150794
NW_017859652.1	13217116	3'UTR	cleavage stimulation factor subunit 1	-	T	A->G	0.110465	0.0821918	0.0923077	0.171598	0.0797546	0.0825688	0.104762	0.215017	0.139818	0	0.117284	0.0833333
NW_017859652.1	13241193	3'UTR	mucin-17-like	+	A	A->G	0	0.333333	-	0	1	1	1	0	-	0.5	1	1
NW_017859653.1	1372990	Intron	armadillo repeat containing 4	+	T	T->C	0.5	-	-	0.578249	0.557319	0.563063	-	0	-	0.502439	0.41	0.56
NW_017859653.1	1372993	Intron	armadillo repeat containing 4	+	T	T->C	0	-	-	0.177083	0.127846	0.13943	-	0	-	0.157895	0.1	0.153061
NW_017859653.1	2919768	Intergenic		.	T	T->C|A->G	0.5	0.285714	0.333333	0.454545	0.333333	0.333333	0.153846	0.111111	0.5	0.421053	0.407407	0.28
NW_017859653.1	2919803	Intergenic		.	T	T->C|A->G	0.2	0.2	0	0.0769231	0.105263	0.217391	0.0769231	0	0.0909091	0.173913	0.111111	0.151515
NW_017859653.1	3971491	3'UTR	neutral sphingomyelinase activation associated factor	+	A	A->G	0.384615	0.25	0	0.625	0.555556	0.595238	0.25	0.142857	0.5	0.5	0.285714	0.647059
NW_017859653.1	3971494	3'UTR	neutral sphingomyelinase activation associated factor	+	A	A->G	0.0769231	0	0	0.625	0.375	0.282051	0	0	0	0.583333	0.285714	0.3125
NW_017859653.1	3971497	3'UTR	neutral sphingomyelinase activation associated factor	+	A	A->G	0.0909091	0	0	0.142857	0	0.108108	0	0.333333	0	0.0833333	0.111111	0.09375
NW_017859653.1	5165863	Intron	transmembrane protein 56-B-like	-	A	T->C	1	-	-	1	1	1	0	1	0.8	-	1	1
NW_017859653.1	6714289	Intergenic		.	A	A->G|T->C	-	-	-	0.221649	0.308219	0.260417	-	-	-	0.315217	0.345238	0.318182
NW_017859653.1	6714290	Intergenic		.	A	A->G|T->C	-	-	-	0.225131	0.324324	0.27551	-	-	-	0.318681	0.321429	0.287356
NW_017859653.1	6714328	Intergenic		.	A	A->G|T->C	-	-	-	0.210227	0.310078	0.305882	-	-	-	0.342105	0.219512	0.345238
NW_017859653.1	6716340	Intergenic		.	A	A->G|T->C	-	-	-	0.0355731	0.0395778	0.0375	-	-	-	0.0357143	0.133333	0.079646
NW_017859653.1	6716343	Intergenic		.	A	A->G|T->C	-	-	-	0.191837	0.262338	0.324895	-	-	-	0.194118	0.340426	0.370968
NW_017859653.1	6716345	Intergenic		.	A	A->G|T->C	-	-	-	0.237903	0.293814	0.372951	-	-	-	0.276471	0.263889	0.291339
NW_017859653.1	6716352	Intergenic		.	A	A->G|T->C	-	-	-	0.0592593	0.0934343	0.130435	-	-	-	0.102703	0.132948	0.11465
NW_017859653.1	6716424	Intergenic		.	A	A->G|T->C	-	-	-	0.141509	0.167722	0.153846	-	-	-	0.169811	0.20098	0.224719
NW_017859653.1	6716440	Intergenic		.	A	A->G|T->C	-	-	-	0.0606061	0.0522648	0.0531915	-	-	-	0.0410959	0.0531401	0.0655738
NW_017859653.1	6988891	Intergenic		.	A	A->G|T->C	0.888889	0.666667	0.5	0.666667	1	0.666667	0.5	0.394737	0.56	0.833333	0.75	0.666667
NW_017859653.1	6988915	Intergenic		.	A	A->G|T->C	0	0.4	0.166667	0	0.5	0	0.277778	0.413793	0.193548	0.25	0.25	0
NW_017859653.1	8010769	Intron	staufen double-stranded RNA binding protein 2	-	A	T->C	0.0681818	0.0606061	0.057971	0.25	0.1875	0.375	0.047619	0.028169	0.0533333	0.170213	0.193548	0.333333
NW_017859653.1	8845223	Intron	vicilin-like seed storage protein At2g18540	-	T	A->G	-	-	-	0.625	0.928571	1	-	-	-	0.5	0.333333	-
NW_017859653.1	8908848	3'UTR	ribosome biogenesis regulator homolog	-	C	G->A	0.0925926	0	0.0512821	0.103448	0.0769231	0	0.0322581	0.0945946	0.0483871	0.0454545	0.0535714	0.0169492
NW_017859653.1	12739211	CDS	poly(U) binding splicing factor 60	+	A	A->G	0.735099	0.760234	0.720238	0.670455	0.758621	0.791667	0.762712	0.69	0.766055	0.673913	0.583333	0.569767
NW_017859653.1	12739214	CDS	poly(U) binding splicing factor 60	+	A	A->G	0.798742	0.8	0.778443	0.604651	0.556818	0.545455	0.743017	0.819512	0.762557	0.591398	0.75	0.728261
NW_017859653.1	12739215	CDS	poly(U) binding splicing factor 60	+	A	A->G	1	1	1	1	0.988506	1	1	1	1	0.978495	1	1
NW_017859653.1	12739231	CDS	poly(U) binding splicing factor 60	+	A	A->G	0.4875	0.483871	0.46087	0.382353	0.382353	0.278351	0.46124	0.489726	0.442953	0.292453	0.173469	0.414414
NW_017859654.1	3296187	3'UTR	Rho GTPase activating protein 42	-	T	A->G	0.12	0.2	0.166667	0.619048	1	0.230769	0.0416667	0.05	0.189189	0.409091	0.8	0.84
NW_017859654.1	4312728	Intron	2-oxoisovalerate dehydrogenase subunit alpha,mitochondrial	-	T	A->G	-	-	-	0.428571	0	0	-	-	-	0.0384615	0.25	0
NW_017859654.1	4312883	Intron	2-oxoisovalerate dehydrogenase subunit alpha,mitochondrial	-	T	A->G	1	-	-	0.647059	0.545455	0.697674	-	0	-	0.333333	0.681818	0.769231
NW_017859654.1	4312895	Intron	2-oxoisovalerate dehydrogenase subunit alpha,mitochondrial	-	T	A->G	1	-	-	0.26	0.225	0.386364	-	1	-	0.263158	0.413043	0.551724
NW_017859654.1	4343344	Intergenic		.	A	A->T|T->A	0	0	0	0.247549	0.279635	0.226549	0	0	0.0588235	0.265165	0.237136	0.202405
NW_017859654.1	6141189	Intergenic		.	A	A->G|T->C	-	-	-	-	-	0.666667	-	-	-	0	-	1
NW_017859654.1	8082164	3'UTR	neprilysin	-	T	A->G	0	0.0416667	0	0.0616438	0.0544218	0.112554	0	0	0	0.0551181	0.0654762	0.0846561
NW_017859654.1	8082194	3'UTR	neprilysin	-	T	A->G	0.136364	0.0588235	0.136364	0.423729	0.409836	0.388235	0.441176	0.0714286	0.352941	0.265487	0.475524	0.482993
NW_017859654.1	9786847	3'UTR	adaptor related protein complex 2 sigma 1 subunit	-	T	A->G	0.0588235	0	0	0.330275	0.215517	0.148936	0.02	0.0697674	0.0217391	0.0866142	0.192771	0.117647
NW_017859654.1	13126232	Intergenic		.	A	A->G|T->C	-	-	-	0.25	0	0	-	-	-	0	0.2	0
NW_017859654.1	13324056	Intergenic		.	A	A->G|T->C	-	-	-	-	0	0.8	-	-	-	0.666667	0.25	0.666667
NW_017859654.1	13324363	Intergenic		.	A	A->G|T->C	-	-	-	0	1	0.5	-	-	-	0.4	0.214286	0.4
NW_017859655.1	261098	3'UTR	glycoprotein-N-acetylgalactosamine 3-beta-galactosyltransferase 1-B-like	+	A	A->G	0.631068	0.490385	0.440476	0	-	0.4	0.552239	0.484615	0.536364	1	0	0.5
NW_017859655.1	261100	3'UTR	glycoprotein-N-acetylgalactosamine 3-beta-galactosyltransferase 1-B-like	+	A	A->G	0.37234	0.5	0.382353	1	-	0.4	0.490909	0.410256	0.336957	0	0	0
NW_017859655.1	261106	3'UTR	glycoprotein-N-acetylgalactosamine 3-beta-galactosyltransferase 1-B-like	+	A	A->G	0.406593	0.5125	0.367647	0	-	0.4	0.417391	0.433628	0.452632	0	0	0.5
NW_017859655.1	261111	3'UTR	glycoprotein-N-acetylgalactosamine 3-beta-galactosyltransferase 1-B-like	+	A	A->G	0.102273	0.131579	0.056338	0	-	0	0.0833333	0.0775862	0.101124	1	0	0
NW_017859655.1	261118	3'UTR	glycoprotein-N-acetylgalactosamine 3-beta-galactosyltransferase 1-B-like	+	A	A->G	0.142857	0.21519	0.236842	0	0	0.25	0.232143	0.15748	0.142857	1	0	0
NW_017859655.1	261124	3'UTR	glycoprotein-N-acetylgalactosamine 3-beta-galactosyltransferase 1-B-like	+	A	A->G	0.0947368	0.1	0.0384615	0	0	0	0.125	0.147287	0.06	0	0	0
NW_017859655.1	261125	3'UTR	glycoprotein-N-acetylgalactosamine 3-beta-galactosyltransferase 1-B-like	+	A	A->G	0.117021	0.139241	0.102564	0.5	1	0.333333	0.105263	0.107692	0.121212	0	0	0
NW_017859655.1	261140	3'UTR	glycoprotein-N-acetylgalactosamine 3-beta-galactosyltransferase 1-B-like	+	A	A->G	0.37037	0.376623	0.3125	1	1	0.75	0.284483	0.194969	0.318182	0	0	0
NW_017859655.1	261150	3'UTR	glycoprotein-N-acetylgalactosamine 3-beta-galactosyltransferase 1-B-like	+	A	A->G	0.159091	0.213235	0.0547945	0	0	0	0.0718563	0.0735931	0.132184	0	0	0
NW_017859655.1	2321051	3'UTR	transmembrane protein 201	+	A	A->G	0.0666667	0	0	0.157895	0	0.5	0	0.28	0	0	0.375	0.384615
NW_017859655.1	4674808	3'UTR	vesicle-associated membrane protein-associated protein B/C-like	+	G	G->A	0.0729167	0.0337079	0.04375	0.05	0.0512821	0.0648148	0.0414201	0.0675676	0.08	0.0416667	0.0608696	0.0551181
NW_017859655.1	5326780	3'UTR	monoglyceride lipase	-	T	A->G	-	0	-	0	0.2	0.235294	-	-	-	0	0	0.111111
NW_017859655.1	6248324	CDS	leucine rich repeat containing 47 misc_RNA	-	T	A->G	0.333333	0.375	0.375	0.391304	0.8	0.384615	0.272727	0.266667	0.275862	0.32	0.439024	0.365079
NW_017859655.1	6248335	CDS	leucine rich repeat containing 47 misc_RNA	-	T	A->G	0.111111	0.2	0.111111	0.217391	0.368421	0.282051	0.166667	0.3	0.129032	0.375	0.210526	0.442623
NW_017859655.1	6248401	CDS	leucine rich repeat containing 47 misc_RNA	-	T	A->G	0	0	0.25	0.32	0.0526316	0.255319	0.0909091	0.0769231	0.0645161	0	0.097561	0.179104
NW_017859655.1	6248411	CDS	leucine rich repeat containing 47 misc_RNA	-	T	A->G	0.545455	0	0	0.0434783	0.419355	0.139535	0.2	0.176471	0.166667	0.358491	0.153846	0.171875
NW_017859655.1	6248424	CDS	leucine rich repeat containing 47 misc_RNA	-	T	A->G	0.25	0.1	0.142857	0	0.272727	0.0512821	0.166667	0.321429	0.153846	0.2	0.0731707	0.0754717
NW_017859655.1	6248433	CDS	leucine rich repeat containing 47 misc_RNA	-	T	A->G	0	0.0909091	0.166667	0	0.0769231	0.05	0	0.259259	0.0357143	0.135593	0	0.0344828
NW_017859655.1	6248436	CDS	leucine rich repeat containing 47 misc_RNA	-	T	A->G	0	0.0769231	0.166667	0.37037	0	0.341463	0.416667	0.115385	0.321429	0.0833333	0.244444	0.196429
NW_017859655.1	6248437	CDS	leucine rich repeat containing 47 misc_RNA	-	T	A->G	0	0.230769	0	0.296296	0.142857	0.125	0	0.230769	0.142857	0.163934	0.23913	0.0333333
NW_017859655.1	6248443	CDS	leucine rich repeat containing 47 misc_RNA	-	T	A->G	0	0	0	0.0769231	0	0.146341	0	0	0	0.0655738	0.0212766	0.0344828
NW_017859655.1	6248445	CDS	leucine rich repeat containing 47 misc_RNA	-	T	A->G	0	0.307692	0.166667	0.16	0	0.1	0.166667	0.0322581	0.142857	0.0833333	0.0681818	0.142857
NW_017859655.1	8828196	Intergenic		.	C	C->GG->C	0	0	0	0.0714286	0	0	0	0	0	0	0	0
NW_017859655.1	10675940	3'UTR	dynein axonemal heavy chain 12	+	A	A->G	-	0	-	0.277778	0	0.25	0.5	-	-	0.185185	0.2	0.16
NW_017859655.1	10675941	3'UTR	dynein axonemal heavy chain 12	+	A	A->G	-	-	-	0.176471	0.0833333	0	0	-	-	0.111111	0	0.04
NW_017859655.1	11140220	3'UTR	syndecan binding protein	+	A	A->G	0	0	0	0.0188679	0.0564103	0.0396341	0.0176991	0.026087	0.026087	0.0282686	0.0170648	0.03003
NW_017859655.1	11327135	3'UTR	solute carrier organic anion transporter family member 4A1	-	T	A->G	0.0909091	0.769231	0	0.75	0.666667	0.4	0.25	0.173913	0.25	0.4	0.2	0
NW_017859655.1	11874884	3'UTR	transmembrane emp24 domain-containing protein 4	-	T	A->G	0	0.0714286	0	0.129032	0.297872	0.1875	0.0649351	0	0.047619	0.164948	0.236842	0.265823
NW_017859655.1	12151363	CDS	filamin-A-like	-	T	A->G	0.117647	0.1	0.210526	0.103448	0	0.15	0.235294	0.0689655	0.227273	0.0769231	0.0714286	0.291667
NW_017859656.1	547697	CDS	serine/threonine-protein kinase pim-2-like	-	C	G->T	-	-	-	0.148867	0.172078	0.19697	0	0	-	0.393162	0	0
NW_017859656.1	552069	Intergenic		.	A	A->G|T->C	0.333333	-	-	0.109827	0.0990566	0.132867	-	-	-	0.0840336	0	0
NW_017859656.1	552830	Intergenic		.	A	A->G|T->C	-	-	0	0.0631579	0.110092	0.0588235	-	-	-	0.0144928	0.111111	0.0681818
NW_017859656.1	9131468	3'UTR	peptidylprolyl isomerase G	+	A	A->G	0.133333	0.226415	0.0470588	0.222222	0.103448	0.25	0.047619	0.102804	0.103093	0.227273	0.152174	0.2
NW_017859656.1	9131469	3'UTR	peptidylprolyl isomerase G	+	A	A->G	0.480769	0.566038	0.506024	0.555556	0.464286	0.5	0.333333	0.266055	0.27957	0.860465	0.510638	0.647059
NW_017859656.1	9131490	3'UTR	peptidylprolyl isomerase G	+	A	A->G	0.716981	0.638298	0.652778	0.473684	0.545455	0.666667	0.617021	0.480769	0.522727	0.8	0.8	0.756757
NW_017859656.1	9131775	3'UTR	peptidylprolyl isomerase G	+	A	A->G	0.726115	0.666667	0.607692	0.685714	0.464286	0.659574	0.475806	0.548387	0.52381	0.790698	0.561404	0.56
NW_017859656.1	9131786	3'UTR	peptidylprolyl isomerase G	+	A	A->G	0.13245	0.43662	0.0930233	0.722222	0.451613	0.734694	0.186441	0.14094	0.177305	0.37931	0.425926	0.604167
NW_017859656.1	9131792	3'UTR	peptidylprolyl isomerase G	+	A	A->G	0.172185	0.439394	0.219697	0.666667	0.25	0.369565	0.185841	0.170886	0.17037	0.5	0.339623	0.122449
NW_017859656.1	9131810	3'UTR	peptidylprolyl isomerase G	+	A	A->G	0.207143	0.615385	0.179487	0.4	0.151515	0.35	0.245098	0.195804	0.327869	0.8	0.134615	0.0681818
NW_017859656.1	9131822	3'UTR	peptidylprolyl isomerase G	+	A	A->G	0.432203	0.5	0.39	1	0.586207	0.758621	0.351648	0.336207	0.383178	0	0.644444	0.666667
NW_017859657.1	2613629	Intergenic		.	T	T->C|A->G	1	0	-	0.0833333	0.047619	0.108108	0	0	0	0	0.217391	0.153846
NW_017859658.1	57201	3'UTR	KIAA1143 ortholog	+	A	A->G	0	0	0	0.0833333	0.0666667	0	0	0	0	0.121212	0.0434783	0
NW_017859658.1	57202	3'UTR	KIAA1143 ortholog	+	A	A->G	0	0.333333	0.666667	0.36	0.714286	0.458333	0	0	0	0.558824	0.521739	0.277778
NW_017859658.1	57348	3'UTR	KIAA1143 ortholog	+	A	A->G	0	0	0.5	0.333333	0.444444	0	0	0	0	0.6	0.375	0.1
NW_017859658.1	2235255	3'UTR	frizzled class receptor 6	-	A	T->C	0	0	0	0	0	0	0.16	0	0	0	0.02	0.0140845
NW_017859658.1	2478254	3'UTR	F-box and leucine rich repeat protein 4	-	T	A->G	-	-	0	0.15	0.2	0.333333	0	0	0	0.266667	0.428571	0.277778
NW_017859658.1	2478301	3'UTR	F-box and leucine rich repeat protein 4	-	T	A->G	-	0	0	0.1	0.3125	0	0	0	0	0.416667	0.2	0
NW_017859658.1	11438338	3'UTR	ollagen type XIV alpha 1 chain	-	T	A->G	0	1	0	0.315789	0.390244	0.213333	0	0	0	0.290909	0.27957	0.347222
NW_017859658.1	11438382	3'UTR	ollagen type XIV alpha 1 chain	-	T	A->G	0	0.5	0	0.189189	0.131579	0.144928	0	0	0	0.0483871	0.104651	0.0375
NW_017859659.1	990268	Intron	dihydroxyacetone phosphate acyltransferase-like	-	T	A->G	1	0.6	0.5	-	0	-	0.857143	0.75	0.833333	0	0	0
NW_017859659.1	1087358	CDS	dynein regulatory complex subunit 3-like	-	G	C->G	1	1	-	0.943878	0.873016	0.940299	1	-	-	0.912	0.914072	0.852727
NW_017859659.1	1087360	CDS	dynein regulatory complex subunit 3-like	-	A	T->A	1	1	-	0.948305	0.8722	0.943609	1	-	-	0.916129	0.911361	0.850909
NW_017859659.1	1430923	Intron	protein SOGA3-like	+	T	T->C	-	-	-	0.454545	0.666667	0.666667	-	-	-	0.333333	0.166667	0.375
NW_017859659.1	3029305	3'UTR	E3 ubiquitin-protein ligase pellino homolog 2-like	+	A	A->G	0	0	0	0.0555556	0.0461538	0.0465116	0	0	0	0.0106383	0	0.0434783
NW_017859659.1	4635627	Intron	ATP/GTP binding protein like 5	-	T	A->G	1	1	0.75	0	0.75	-	-	1	1	0.428571	-	1
NW_017859659.1	4635648	Intron	ATP/GTP binding protein like 5	-	T	A->G	0	1	0	0	0	0	-	0.5	0.666667	0.375	-	1
NW_017859659.1	5991269	3'UTR	fibronectin leucine rich transmembrane protein 2	-	T	A->G	-	1	-	0.25	0	-	1	1	1	1	0.5	-
NW_017859659.1	9323099	3'UTR	dermatan sulfate epimerase	-	T	A->G	0	0	0	0.25	0	0.307692	0	0	0.142857	0.571429	0	0.6
NW_017859659.1	9818589	Intergenic		.	A	A->G|T->C	-	-	-	-	-	-	-	-	-	-	0.583333	0.2
NW_017859659.1	9818604	Intergenic		.	A	A->G|T->C	-	-	-	-	-	-	-	-	-	-	0.96	0.882353
NW_017859659.1	9818611	Intergenic		.	A	A->G|T->C	-	-	-	-	-	-	-	-	-	-	0.678571	0.5
NW_017859659.1	9818660	Intergenic		.	A	A->G|T->C	-	-	-	-	-	-	-	-	-	-	0.25	0.218182
NW_017859659.1	9818661	Intergenic		.	A	A->G|T->C	-	-	-	-	-	-	-	-	-	-	0.922222	0.906542
NW_017859659.1	9818728	Intergenic		.	A	A->G|T->C	-	-	-	0	0.0506329	0.0204082	-	-	-	0	0.06	0.027027
NW_017859659.1	10903366	Intron	centromere protein E	-	T	A->G	-	1	-	0.375	0.333333	0	-	0	0	0.7	0.333333	0.25
NW_017859660.1	10332765	3'UTR	cyclin-dependent kinase 17	-	T	A->G	0	0.166667	0	0.125	0.0769231	0.0816327	0	0	0.0714286	0.0555556	0	0.0434783
NW_017859660.1	10332766	3'UTR	cyclin-dependent kinase 17	-	T	A->G	0	0.166667	0.111111	0.363636	0.259259	0.34	0	0.125	0	0.222222	0.466667	0.319149
NW_017859660.1	10517102	3'UTR	interleukin 15 receptor subunit alpha	-	T	A->G	0.322222	0.253333	0.222222	0.173913	0.25	0.173913	0.261538	0.375	0.368421	0.285714	0.318182	0.25
NW_017859660.1	10517235	3'UTR	interleukin 15 receptor subunit alpha	-	T	A->G	0.964286	0.96	0.883117	0.882353	0.846154	0.625	0.912281	0.9625	0.961538	0.692308	0.75	0.411765
NW_017859660.1	10517257	3'UTR	interleukin 15 receptor subunit alpha	-	T	A->G	0.114754	0.02	0.030303	0	0	0	0.0555556	0.0540541	0.0212766	0.181818	0.1	0.0588235
NW_017859660.1	10517258	3'UTR	interleukin 15 receptor subunit alpha	-	T	A->G	0.0677966	0.104167	0.0634921	0.142857	0	0.0625	0.0784314	0.108108	0.163265	0.181818	0	0.0625
NW_017859661.1	1870523	CDS	dynein axonemal heavy chain 11	+	G	G->A	-	-	-	1	1	1	-	-	1	1	1	1
NW_017859661.1	4163667	Intergenic		.	A	A->G|T->C	0.9	0.7	0.333333	0.8125	0.916667	0.905263	0.764706	0.814815	0.763158	0.864198	0.884058	0.84466
NW_017859661.1	4163672	Intergenic		.	A	A->G|T->C	0.1	0	0	0.0625	0.1	0.0102041	0.105263	0.0740741	0.027027	0.0617284	0.0714286	0.0776699
NW_017859661.1	4163673	Intergenic		.	A	A->G|T->C	0.9	0.666667	1	0.893617	1	0.897959	0.833333	0.928571	0.891892	0.962963	0.9	0.925234
NW_017859661.1	4163680	Intergenic		.	A	A->G|T->C	0.1	0.0909091	0.1	0.125	0.117647	0.0526316	0.0555556	0.0357143	0.0512821	0.0487805	0.0138889	0.0642202
NW_017859661.1	4163683	Intergenic		.	A	A->G|T->C	0.1	0.25	0	0.142857	0.0566038	0.0208333	0.222222	0	0.025641	0.0722892	0.084507	0.0277778
NW_017859661.1	5033460	3'UTR	Josephin domain containing 2	-	T	A->G	0	0.0117647	0	0.0441767	0.0405405	0.0566038	0	0.0106383	0	0.0571429	0.0895522	0.0564516
NW_017859661.1	6212650	Intron	mediator of DNA damage checkpoint 1	+	A	A->G	-	-	1	0.75	-	1	1	-	-	1	1	-
NW_017859661.1	7195295	3'UTR	apolipoprotein Eb-like	+	A	A->G	0.182759	0.127726	0.128358	0.204451	0.206933	0.186881	0.219512	0.135831	0.200893	0.150327	0.122004	0.0865279
NW_017859661.1	8828979	3'UTR	POU class 3 homeobox 1	+	C	C->T	0	0	0	0.05	0	0	0	0.15	0	0	0	0
NW_017859661.1	9607464	CDS	ETHE1, persulfide dioxygenase	-	G	C->T	0	0	0	0	0.05	0	0	0	0	0.0149254	0.00884956	0.0125
NW_017859662.1	4919133	Intergenic		.	A	A->G|T->C	-	-	-	0.25	0.333333	0	-	-	-	0	0.0909091	0
NW_017859662.1	4920473	Intergenic		.	A	A->G|T->C	-	-	-	0.130952	0.175439	0.119048	-	-	-	0.0892857	0.105263	0.0869565
NW_017859662.1	5422798	3'UTR	kelch like family member 22	+	A	A->G	-	1	-	0.857143	0.666667	1	-	-	-	0.75	0.8	1
NW_017859662.1	5422914	3'UTR	kelch like family member 22	+	A	A->G	-	0.666667	-	0.5	0.2	0.75	0	-	-	0.375	0.7	0.833333
NW_017859662.1	6839037	5'UTR	DGCR8, microprocessor complex subunit	-	T	A->G	0.105263	0.0909091	0.142857	0.75	0.25	1	0.0555556	0.153846	0	0.5	-	0
NW_017859662.1	10246466	3'UTR	family with sequence similarity 151 member B	+	A	A->G	0.763158	0.55	0.666667	0.8125	0.444444	0.52	0.692308	0.823529	0.846154	0.714286	0.571429	0.566265
NW_017859662.1	10247053	3'UTR	family with sequence similarity 151 member B	+	A	A->G	0.368421	0	0.217391	0.333333	0.375	0.217391	0.333333	0.4	0.461538	0.307692	0.481481	0.483871
NW_017859662.1	10247387	3'UTR	family with sequence similarity 151 member B	+	A	A->G	0.114286	0.304348	0.08	0.142857	0.0294118	0.222222	0.0625	0.25	0.0625	0.285714	0.424658	0.478261
NW_017859662.1	10247561	3'UTR	family with sequence similarity 151 member B	+	A	A->G	0.0526316	0.0769231	0.0681818	0.192982	0.236842	0.134752	0.227273	0.230769	0.0434783	0.264151	0.238938	0.198925
NW_017859662.1	10247581	3'UTR	family with sequence similarity 151 member B	+	A	A->G	0.084507	0.2	0.181818	0.372881	0	0.139073	0.0588235	0.206897	0.196721	0.212121	0.207547	0.224359
NW_017859662.1	10247589	3'UTR	family with sequence similarity 151 member B	+	A	A->G	0.0285714	0	0	0.0625	0	0.0727273	0.0185185	0	0.047619	0.0263158	0.040404	0.013986
NW_017859662.1	10247593	3'UTR	family with sequence similarity 151 member B	+	A	A->G	0.0434783	0.0294118	0.0217391	0.109375	0	0.06875	0.0576923	0.1	0.0461538	0.106667	0.123711	0.0298507
NW_017859663.1	256152	3'UTR	cytokine receptor like factor 3	+	G	G->A	0.118421	0	0.0909091	0.0196078	0.1	0.0961538	0.108108	0.0454545	0.117647	0.046875	0.115385	0.0217391
NW_017859663.1	4566368	3'UTR	melanoregulin-like	-	T	A->G	-	-	-	0.155556	0.0952381	0.025	0	0	0.333333	0.0588235	0.0714286	0.0882353
NW_017859663.1	4785793	Intron	cytosolic 5'-nucleotidase 3-like	-	T	A->G	-	-	-	1	0	-	-	-	-	1	1	1
NW_017859663.1	9559090	Intron	cytohesin-1	-	T	A->G	-	-	-	-	1	1	1	-	-	1	1	0.75
NW_017859663.1	9559099	Intron	cytohesin-1	-	T	A->G	-	-	-	-	1	0.666667	1	-	-	1	1	0.75
NW_017859663.1	9559100	Intron	cytohesin-1	-	T	A->G	-	-	-	-	1	0.666667	1	-	-	1	1	0.75
NW_017859664.1	7872419	CDS	serpin family E member 2	-	A	T->C	1	1	1	1	0.928571	1	1	0.997722	1	0.818182	0.882353	1
NW_017859664.1	8722140	CDS	ubiquitin carboxyl-terminal hydrolase 2-like	-	T	A->G	0	0	0	0.057187	0.0275	0.0862944	0	0	0	0.00550964	0.0609982	0.109434
NW_017859665.1	1006551	3'UTR	LOC109634878	+	A	A->G	-	1	0.5	1	1	0.95122	1	1	1	1	0.909091	0.9
NW_017859665.1	1006566	3'UTR	LOC109634878	+	A	A->G	-	0.75	0.25	0.0833333	0.6	0.205128	0	0	0.166667	0.166667	0	0.3
NW_017859665.1	1006571	3'UTR	LOC109634878	+	A	A->G	-	0	0	0.181818	0.0769231	0.205128	0	0	0	0	0.0769231	0.5
NW_017859665.1	1006725	3'UTR	LOC109634878	+	A	A->G	-	0	0	0	0	0.217391	0	0	0	0	0.111111	0.307692
NW_017859665.1	1006946	3'UTR	LOC109634878	+	A	A->G	-	0.8	0	0.5	0.75	0.848485	0.285714	0.75	0.5	0.625	0.777778	0.666667
NW_017859665.1	1006984	3'UTR	LOC109634878	+	A	A->G	-	0	0	0.222222	0	0.59375	0	0	0	0.25	0.333333	0.1875
NW_017859665.1	1007076	3'UTR	LOC109634878	+	A	A->G	-	-	1	0.25	0	0.2	0	0.5	-	0.666667	0.6	0.166667
NW_017859665.1	1007087	3'UTR	LOC109634878	+	A	A->G	-	-	0	0.25	-	0.583333	0.333333	0	-	0.833333	0.6	0
NW_017859666.1	663777	3'UTR	zinc finger protein 740	-	T	A->G	0.5	0.285714	0.777778	0.482759	0.6	0.722222	0.2	0.428571	0.307692	0.724138	0.413793	0.52
NW_017859666.1	664340	3'UTR	zinc finger protein 740	-	T	A->G	0.222222	0.375	0.25	0.393939	0.352941	0.142857	0.25	0.0909091	0.133333	0.428571	0.0714286	0
NW_017859666.1	1996327	CDS	cytochrome P450 3A40-like	-	A	T->C	1	1	1	-	-	1	0.833333	0.933333	0.833333	0.5	1	1
NW_017859666.1	3092501	Intergenic		.	A	A->G|T->C	0	0	0	0.0289855	0.0675676	0	0	0	0	0.00925926	0.0352941	0
NW_017859667.1	1830289	3'UTR	serine hydroxymethyltransferase 2	+	G	G->A	-	-	-	0.5	-	0.6	-	-	0	1	-	-
NW_017859667.1	2070366	Intergenic		.	A	A->G|T->C	-	-	-	1	1	1	-	-	-	1	1	0.5
NW_017859667.1	5212338	Intergenic		.	T	T->C|A->G	0	0	0	0	0	0.1	0	0	0	0	0	0.333333
NW_017859667.1	5234216	Intron	uncharacterized LOC109635438	-	A	T->C	-	-	-	-	-	-	-	-	-	0	0.333333	1
NW_017859667.1	7314818	3'UTR	inositol hexakisphosphate kinase 1	-	T	A->G	0	0	0	0.0586735	0.0438247	0.0327869	0	0	0.0357143	0.034632	0.0639269	0.060241
NW_017859668.1	3880118	3'UTR	serine/threonine-protein kinase TAO1-like	-	T	A->G	0.2	0.4	0	0.5	0.473684	0.111111	0	0	0	0.214286	0.111111	0.375
NW_017859668.1	4948637	Intergenic			T	T->C|A->G	0.5	0.5	0.333333	0	-	0.666667	0.3	0.25	0.4	-	-	-
NW_017859668.1	4948638	Intergenic		.	T	T->C|A->G	0.5	0.666667	0.333333	1	-	0.666667	0.6	0.5	1	-	-	-
NW_017859668.1	4948648	Intergenic		.	T	T->C|A->G	1	0	1	0	-	1	0.571429	0.5	0	-	-	-
NW_017859668.1	4948655	Intergenic		.	T	T->C|A->G	1	1	0.5	1	-	1	1	0.75	1	-	-	-
NW_017859668.1	4972623	Intron	janus kinase and microtubule-interacting protein 2-like	+	A	A->G	-	-	-	0.0714286	0.166667	0	-	-	-	0	0.666667	1
NW_017859668.1	4972754	Intron	janus kinase and microtubule-interacting protein 2-like	+	T	T->C	-	-	-	0.121212	0.210526	0.0434783	-	-	-	0.0625	0.0714286	0
NW_017859668.1	5727073	3'UTR	septin-8-A	-	T	A->G	0.00840336	0.00917431	0	0.0322581	0.027907	0.0254237	0	0	0	0.0542005	0.0228013	0.00784314
NW_017859668.1	5727101	3'UTR	septin-8-A	-	T	A->G	0	0	0	0.0758294	0.0779221	0.0494505	0	0.00900901	0	0.0689655	0.0149254	0.0541872
NW_017859668.1	5727115	3'UTR	septin-8-A	-	T	A->G	0.137931	0.0972222	0.0531915	0.75	0.624204	0.512048	0.150685	0.144231	0.15	0.740741	0.721053	0.628272
NW_017859668.1	5727145	3'UTR	septin-8-A	-	T	A->G	0.0125	0.151515	0.00990099	0.632743	0.509934	0.326667	0	0.0736842	0.0119048	0.310469	0.530806	0.502703
NW_017859668.1	6754490	Intron	four and a half LIM domains protein 1-like	-	G	C->T	-	-	-	0.5	-	0.6	-	-	0	1	-	-
NW_017859668.1	6754493	Intron	four and a half LIM domains protein 1-like	-	A	T->A	-	-	-	0.5	-	0.6	-	-	0	1	-	-
NW_017859669.1	4329594	Intergenic		.	T	T->C|A->G	0.0666667	0	0.0526316	0.105263	0.0740741	0.0606061	0	0.04	0	0.0923077	0.166667	0.0285714
NW_017859669.1	4329610	Intergenic		.	T	T->C|A->G	0	0.2	0.0625	0.0701754	0.0416667	0.0322581	0	0.08	0.0666667	0.0441176	0.097561	0.0882353
NW_017859669.1	4329690	Intergenic		.	T	T->C|A->G	0	0	0	0.0363636	0.0952381	0.0344828	0	0	0.0344828	0.0361446	0.0444444	0.0416667
NW_017859669.1	4329710	Intergenic		.	T	T->C|A->G	0	0	0	0	0.0666667	0.0416667	0	0	0.0465116	0.0169492	0.0384615	0.107143
NW_017859669.1	4329724	Intergenic		.	T	T->C|A->G	0	0	0.0769231	0.244898	0.262295	0.16	0.0666667	0.166667	0.0212766	0.238806	0.129032	0.363636
NW_017859669.1	4329728	Intergenic		.	T	T->C|A->G	0	0	0	0.122449	0	0.04	0	0	0	0	0.0333333	0
NW_017859670.1	2732817	3'UTR	amino-terminal enhancer of split-like	+	A	A->G	0	0	0	0.129032	0.245098	0	0	0.0107527	0	0	0.157143	0.0943396
NW_017859670.1	2732838	3'UTR	amino-terminal enhancer of split-like	+	A	A->G	0	0	0	0.2	0.3	0	0	0.0352941	0	0	0.202247	0.220339
NW_017859670.1	4536011	3'UTR	hydroxyacyl-CoA dehydrogenase/3-ketoacyl-CoA thiolase/enoyl-CoA hydratase (trifunctional protein),alpha subunit	-	T	A->G	0.0833333	0.0227273	0.157895	0.291139	0.405797	0.22807	0.140351	0.206349	0.229167	0.61165	0.541667	0.381944
NW_017859671.1	633681	3'UTR	armadillo repeat containing 9	+	A	A->G	0	-	0	0.0974026	0.09	0.0470588	-	0	0	0.0528634	0	0
NW_017859671.1	633707	3'UTR	armadillo repeat containing 9	+	A	A->G	0	-	0.75	0.0657895	0.0925926	0.0963855	-	0	0	0.084	0.0338983	0.0153846
NW_017859671.1	4167842	3'UTR	prolyl-tRNA synthetase 2, mitochondrial	+	G	G->A	0	0	0	0.214286	0	0.0204082	0	0	0	0	0	0
NW_017859671.1	4867064	Intron	dedicator of cytokinesis 7	+	A	A->G	-	-	1	1	-	0	-	0	-	0.8	0	0.666667
NW_017859672.1	12285	3'UTR	ras homolog family member U	-	T	A->G	0	0	0	0.136364	0.137255	0.0814815	0	0	0	0.0909091	0.0757576	0.0736842
NW_017859672.1	388318	CDS	mitochondrial pyruvate carrier 1	-	A	T->A	1	1	1	1	0.977778	1	1	1	1	0.880952	1	0.95
NW_017859672.1	388319	CDS	mitochondrial pyruvate carrier 1	-	C	G->C	1	1	1	1	0.978261	1	1	1	1	0.886364	1	0.952381
NW_017859672.1	5522264	Intron	pleckstrin homology domain-containing family A member 7-like	-	A	T->C	-	-	-	0.5	0.75	-	0	-	-	0	-	0
NW_017859673.1	2400247	CDS	chromosome unknown C9orf84 homolog	+	C	C->G	1	1	1	1	0.888889	1	0.947368	0.956522	0.916667	1	1	1
NW_017859674.1	654466	Intergenic		.	A	A->G|T->C	-	-	-	0.0697674	0.107143	0.0621118	-	-	0	0.0324675	0.0116279	0.102041
NW_017859675.1	565070	Intergenic		.	T	T->C|A->G	0.0122449	0.0319149	0.04	0.0816327	0	0	0.021645	0.0216606	0.012605	0.0344828	0.0277778	0.0078125
NW_017859675.1	2323951	Intron	serine/threonine-protein kinase pim-2-like	+	T	T->C	-	-	0	0.0926244	0.106061	0.182353	-	-	-	0.0879121	0.0432191	0.0150538
NW_017859675.1	2324041	Intron	serine/threonine-protein kinase pim-2-like	+	T	T->C	-	-	-	0.353846	0.454148	0.519608	-	-	-	0.439394	0.313433	0.269036
NW_017859675.1	2324063	Intron	serine/threonine-protein kinase pim-2-like	+	T	T->C	-	-	-	0.346154	0.512195	1	-	-	-	0.785714	0.266667	0.387097
NW_017859676.1	158635	Intron	lncRNA	+	C	C->A	0	0	0	0	0	0	1	0.928571	0	0	0	0
NW_017859676.1	242083	Intron	transmembrane and tetratricopeptide repeat containing 1	+	A	A->G	-	-	-	0.0422535	0.0505051	0.138614	0	-	0	0.0566038	0.105263	0.0434783
NW_017859676.1	242089	Intron	transmembrane and tetratricopeptide repeat containing 1	+	A	A->G	0	-	-	0.0135135	0.0505051	0.0194175	0	-	0	0.0357143	0.0526316	0.0377358
NW_017859676.1	306246	CDS	podocalyxin	+	A	A->G	0.0909091	0.0909091	0.178571	0	-	-	0.2	0	0.214286	0	0	-
NW_017859676.1	306299	CDS	podocalyxin	+	A	A->G	0.0526316	0	0	0.25	0	0	0.0227273	0.0169492	0.12	0	0	0
NW_017859676.1	323094	3'UTR	muskelin 1	-	T	A->G	0.258065	0.210526	0.111111	0.227273	0.416667	0	0.185185	0.36	0.190476	0.37931	0.09375	0.166667
NW_017859676.1	323137	3'UTR	muskelin 1	-	T	A->G	0.793103	0.7	0.789474	0.615385	0.75	0.833333	0.944444	0.764706	0.7	0.666667	0.727273	0.631579
NW_017859676.1	323138	3'UTR	muskelin 1	-	T	A->G	0.533333	0.3	0.380952	0	0.3	0.25	0.388889	0.388889	0.35	0.142857	0.230769	0.578947
NW_017859676.1	323139	3'UTR	muskelin 1	-	T	A->G	0.7	0.777778	0.619048	0.75	0.636364	0.4	0.722222	0.588235	0.5	0.538462	0.5	0.526316
NW_017859676.1	323145	3'UTR	muskelin 1	-	T	A->G	0.166667	0	0.0588235	0.153846	0.25	0.333333	0.1875	0.133333	0.166667	0.230769	0.272727	0.125
NW_017859676.1	323164	3'UTR	muskelin 1	-	T	A->G	0.545455	0.285714	0.473684	0.416667	0.111111	0.5	0.411765	0.5	0.833333	0.333333	0.272727	0.533333
NW_017859676.1	323497	3'UTR	muskelin 1	-	T	A->G	0	0.030303	0	0.288889	0.346154	0.142857	0	0	0.02	0.255319	0.131579	0.0526316
NW_017859676.1	323507	3'UTR	muskelin 1	-	T	A->G	0.333333	0.3125	0.533333	0.55814	0.473684	0.0833333	0.285714	0.117647	0.222222	0.325581	0.621622	0.736842
NW_017859676.1	431635	Intron	DENN domain containing 5B	-	T	A->G	-	-	-	0.5	-	1	-	-	-	-	1	-
NW_017859676.1	2087575	3'UTR	makorin ring finger protein 1	+	A	A->G	0	0	0.04	0.172414	0.3	0.176471	0	0.0285714	0.1	0.114286	0.189189	0.169492
NW_017859676.1	2087576	3'UTR	makorin ring finger protein 1	+	A	A->G	0	0.107143	0	0.655172	0.833333	0.06	0	0	0.0666667	0.147059	0.277778	0.413793
NW_017859676.1	2107739	CDS	interleukin-17 receptor A-like	-	G	C->A	0	0	0	0.625	0.689655	0	0	0.5	0	0	0.325	0.235294
NW_017859676.1	2573612	3'UTR	beta-2-microglobulin	+	A	A->G	0.133333	0.179487	0.215686	0.301471	0.429412	0.469231	0.245283	0.216216	0.217391	0.277108	0.275229	0.22093
NW_017859676.1	2573616	3'UTR	beta-2-microglobulin	+	A	A->G	0.192308	0.151515	0.196078	0.140625	0.157895	0.230159	0.142857	0.147059	0.126984	0.128205	0.132653	0.0238095
NW_017859676.1	2573627	3'UTR	beta-2-microglobulin	+	A	A->G	0.0909091	0.030303	0.229167	0.113821	0.0616438	0.092437	0.106383	0.0333333	0.116667	0.0632911	0.0106383	0.0609756
NW_017859676.1	2573746	3'UTR	beta-2-microglobulin	+	A	A->G	0	0	0.0136986	0.0248447	0.05	0.0437158	0.03125	0.0135135	0.0131579	0.0533333	0.0173913	0.0128205
NW_017859677.1	982416	CDS	macrosialin-like	-	G	C->T	0.136364	0.0833333	0.157895	0.372549	0.115385	0.157895	0.166667	0.193548	0.0555556	0.266667	0.2	0.25
NW_017859677.1	3769432	Intron	RAS guanyl-releasing protein 2	-	T	A->G	0.5	-	-	0.333333	-	0.75	0.333333	1	0.5	0	0.5	-
NW_017859678.1	572490	Intergenic		.	T	T->C|A->G	-	0	-	0.5	0.2	-	-	-	-	0.25	0	0
NW_017859678.1	1069888	3'UTR	F-box protein 10	+	A	A->G	0.175	0.0384615	0.15	0.470588	0.1875	0.254545	0.290323	0.166667	0.15	0.352941	0.25	0.30303
NW_017859678.1	1070035	3'UTR	F-box protein 10	+	A	A->G	0.333333	0.461538	0.222222	0.571429	0.5	0.564103	0.157895	0.444444	0.285714	0.6	0.433333	0.6
NW_017859678.1	1070046	3'UTR	F-box protein 10	+	A	A->G	0.1875	0	0	0.111111	0.111111	0.315789	0	0	0.142857	0.1	0.222222	0.28125
NW_017859678.1	1403291	CDS	kelch like family member 5	+	A	A->G	0	0	0.285714	0.147059	0.2	0.272727	0	0	0.142857	0.35	0.166667	0.2
NW_017859678.1	2213056	Intergenic		.	A	A->G|T->C	0.5	0.25	0.4	-	-	0	0	0.333333	0.8	0.6	0	0.25
NW_017859678.1	2213058	Intergenic		.	A	A->G|T->C	0	0.75	0.5	-	-	1	0.571429	0.166667	0.2	0	1	0.25
NW_017859679.1	1304108	3'UTR	MYC binding protein 2, E3 ubiquitin protein ligase	+	G	G->A	0.222222	0	0	0.0227273	0.025641	0.0465116	0.0769231	0	0	0.0410959	0	0.0232558
NW_017859680.1	320834	Intron	versican core protein-like	+	A	A->G	-	-	-	0.478261	0.6	0.428571	-	-	-	0.25	0.473684	0.333333
NW_017859681.1	88353	3'UTR	ADP ribosylation factor interacting protein 1	+	C	C->T	0	0	0	0	0	0.103448	0	0	0	0	0	0
NW_017859681.1	1168071	CDS	doublecortin like kinase 2	+	A	A->T	0	0	0	0.0164835	0.0214286	0.0540541	0	0	0	0.0825688	0.0387597	0.0823529
NW_017859681.1	2178215	CDS	inositol polyphosphate-4-phosphatase type II B	-	T	A->G	0.0882353	0	0	0	0	0	0	0	0	0	0	0
NW_017859681.1	2421393	3'UTR	ATP binding cassette subfamily G member 2	+	A	A->G	0	0	0	0.00847458	0.0196078	0.194805	0.285714	0	0.142857	0.173333	0	0.0117647
NW_017859681.1	2421411	3'UTR	ATP binding cassette subfamily G member 2	+	A	A->G	0	0	0	0.00925926	0	0.238806	0.2	0	0	0.307692	0	0.0120482
NW_017859681.1	2421656	3'UTR	ATP binding cassette subfamily G member 2	+	A	A->G	0	0	0	0	0	0.138462	0	-	0	0.039604	0	0
NW_017859682.1	2011562	3'UTR	reversion inducing cysteine rich protein with kazal motifs	+	A	A->G	0	0	0	0.25	0.25	0.0840336	0.0588235	0	0	0.125	0.0361446	0.123288
NW_017859683.1	53615	3'UTR	coiled-coil domain-containing protein 114-like	+	A	A->G	0	0	0	0.0571429	0.08	0.133333	0	0	0	0.0446429	0.038835	0.113208
NW_017859683.1	2594513	CDS	transmembrane and coiled-coil domains protein 1-like	+	T	T->C	0.047619	0	0	0.0362319	0.0434783	0.142857	0.037037	0.0416667	0	0.0583942	0.0566038	0.0869565
NW_017859683.1	2654750	3'UTR	NADH:ubiquinone oxidoreductase complex assembly factor 3	-	C	G->A	0.0645161	0	0.0238095	0	0	0	0.0363636	0.0684932	0.0243902	0.0238095	0.0526316	0.0408163
NW_017859683.1	2741726	Intergenic		.	A	A->G|T->C	-	0	-	0.0987654	0.25	0.186916	-	0	-	0.0354839	0.0226244	0.0577778
NW_017859683.1	2741905	Intergenic		.	A	A->G|T->C	-	-	-	0.0516432	0.0395137	0.0718954	-	-	-	0.0384615	0.0543478	0.0891089
NW_017859683.1	2741907	Intergenic		.	A	A->G|T->C	-	-	-	0.46114	0.4	0.604478	-	-	-	0.574257	0.682353	0.6875
NW_017859683.1	2741923	Intergenic		.	A	A->G|T->C	-	-	-	0.354839	0.493776	0.32	-	-	-	0.0487805	0.0273973	0.0405405
NW_017859683.1	2741926	Intergenic		.	A	A->G|T->C	-	-	-	0.544872	0.785714	0.621359	-	-	-	0.348837	0.521127	0.594595
NW_017859683.1	2741928	Intergenic		.	A	A->G|T->C	-	-	-	0.932099	0.945833	0.939394	-	1	-	0.866667	0.917808	0.961538
NW_017859683.1	2741943	Intergenic		.	A	A->G|T->C	-	-	-	0.242574	0.330159	0.387755	-	0	-	0.341667	0.290323	0.31068
NW_017859683.1	2744609	Intergenic		.	A	A->G|T->C	-	-	0	0.0909091	0.192308	0.386364	-	-	-	0.252747	0.148936	0.231707
NW_017859685.1	1988259	Intron	ribonuclease UK114-like	+	A	A->G	0	0.0952381	0.157895	-	-	-	0	0.307692	0	-	-	-
NW_017859685.1	2016915	3'UTR	metadherin	-	T	A->G	0.108108	0.102564	0.0208333	0.297297	0.272727	0.241379	0.245614	0.0625	0.206897	0.268293	0.25	0.105263
NW_017859687.1	876076	Intron	mitochondrial ribosomal protein L23	-	C	G->A	-	0	-	0.0294118	0	0.206897	-	1	-	0	0	0
NW_017859688.1	777672	3'UTR	kynureninase	+	A	A->G	0.1	0	0	0	0.235294	0.227273	0.111111	0.157895	0.382353	0.277778	0.230769	0.125
NW_017859692.1	866481	3'UTR	actin-related protein 2/3 complex subunit 1A	-	T	A->G	0.0240964	0	0.0289855	0.130435	0.146341	0.0471204	0.0140845	0.020202	0	0.0545455	0	0.015748
NW_017859692.1	866577	3'UTR	actin-related protein 2/3 complex subunit 1A	-	T	A->G	0.0434783	0.0405405	0.0493827	0.102041	0.190476	0.102857	0.0909091	0.148148	0.0571429	0.1	0.177778	0.151261
NW_017859692.1	866583	3'UTR	actin-related protein 2/3 complex subunit 1A	-	T	A->G	0.019802	0.0481928	0	0.0416667	0.08	0.0391061	0.0434783	0	0.00925926	0.0163934	0.0612245	0.0245902
NW_017859693.1	359414	CDS	selenoprotein P	+	A	A->G	0.0808081	0.0462428	0.103704	0.0289532	0.0436681	0.0512821	0.0294118	0.0526316	0.0229008	0.0402299	0.0377907	0.0526316
NW_017859693.1	1322111	3'UTR	phosphodiesterase 4D	+	A	A->G	0	-	-	0	0	0.181818	0	0	0	0.0952381	0	0.15
NW_017859693.1	1322118	3'UTR	phosphodiesterase 4D	+	A	A->G	1	-	-	0	0.2	0.0833333	0	-	0.25	0.0952381	0.5	0.3
NW_017859696.1	1192258	Intron	U1 small nuclear ribonucleoprotein 70 kDa	+	A	A->G	0	0	0	0.333333	0.272727	0	0	0	0.148148	0.375	0.333333	0.6875
NW_017859696.1	1192289	Intron	U1 small nuclear ribonucleoprotein 70 kDa	+	A	A->G	0.6	0.625	1	0.5	0.692308	0.5	0.8	0.285714	0.48	0.636364	0.571429	0.8
NW_017859696.1	1192537	Intron	U1 small nuclear ribonucleoprotein 70 kDa	+	A	A->G	0.5	0	0.222222	0.4	0.5625	0.5	0.25	0.5	0	0.6875	0	0.5
NW_017859696.1	1192552	Intron	U1 small nuclear ribonucleoprotein 70 kDa	+	A	A->G	1	0.307692	0.2	0.727273	0.0714286	0.5	0.333333	0.5	0.0454545	0.9375	0	1
NW_017859696.1	1192892	Intron	U1 small nuclear ribonucleoprotein 70 kDa	+	A	A->G	0.75	1	-	-	0.285714	1	0.818182	1	1	1	0	-
NW_017859696.1	1192995	Intron	U1 small nuclear ribonucleoprotein 70 kDa	+	A	A->G	0.111111	0.125	0	0.333333	0.25	0.222222	0.12	0.136364	0.111111	0.181818	0	0.2
NW_017859696.1	1192997	Intron	U1 small nuclear ribonucleoprotein 70 kDa	+	A	A->G	0.125	0	0.6	0.47619	0.392857	0.111111	0.291667	0.181818	0.0769231	0.416667	0.05	0.217391
NW_017859697.1	1134498	3'UTR	ATP-dependent DNA helicase Q5	-	T	A->G	0	0.275862	0	0.0526316	0.0526316	0.037037	0.0625	0.0789474	0	0.119048	0.0847458	0.153846
NW_017859697.1	1272678	3'UTR	nudix hydrolase 9	-	T	A->G	0.333333	0.216216	0.333333	0.454545	0.0909091	0.727273	0.181818	0.172414	0.0625	0.387097	0.285714	0.2
NW_017859698.1	1030210	Intron	dicer 1, ribonuclease III	+	A	A->G	1	-	-	0.111111	0.3	0.285714	1	-	1	0.25	0.916667	0.157895
NW_017859698.1	1030218	Intron	dicer 1, ribonuclease III	+	A	A->G	1	-	-	0.047619	0.115385	0.2	1	-	1	0.2	0.6	0.0416667
NW_017859704.1	739495	CDS	HERPUD family member 2	+	A	A->G	0	0.0188679	0.0327869	0.0537428	0.0509745	0.105263	0	0.0138889	0	0.0572988	0.0163934	0.0546448
NW_017859704.1	739497	CDS	HERPUD family member 2	+	A	A->G	0.0392157	0.0784314	0	0.0798442	0.0861027	0.15493	0.0131579	0.0136986	0.0169492	0.110497	0.0666667	0.0804598
NW_017859705.1	470869	3'UTR	transmembrane emp24 domain-containing protein 7	+	A	A->G	0.0962963	0.0743802	0.0862069	0.197674	0.136364	0.185567	0.072	0.0774194	0.0472973	0.219298	0.231405	0.296296
NW_017859707.1	4978	Intron	helicase, lymphoid-specific	-	T	A->G	-	1	0	1	1	1	-	1	0.5	0.5	0.833333	0.454545
NW_017859707.1	4979	Intron	helicase, lymphoid-specific	-	T	A->G	-	1	0	1	0.75	1	-	1	0.5	0.666667	0.714286	0.454545
NW_017859707.1	390917	Intron	cytosolic purine 5'-nucleotidase-like	+	A	A->G	0.5	1	0.5	0.153846	0.52381	0.538462	0.777778	-	0.5	0.375	0.5	0.325
NW_017859707.1	637153	Intergenic		.	A	A->G|T->C	0.0909091	0.0526316	0.0588235	0.2	0.363636	0.4	0.037037	0.157895	0	0	0.571429	0.521739
NW_017859707.1	637194	Intergenic		.	A	A->G|T->C	0.541667	0.473684	0.470588	0.928571	1	1	0.466667	0.652174	0.62069	0.875	0.875	0.85
NW_017859707.1	637225	Intergenic		.	A	A->G|T->C	0.047619	0.157895	0	0.1	0.133333	0.222222	0.0512821	0.0909091	0.0416667	0.294118	0.117647	0.103448
NW_017859709.1	726742	Intergenic		.	T	T->C|A->G	0.176471	0.384615	0.111111	0.0833333	0.111111	0.666667	0.0555556	0	0.153846	0.210526	0.181818	0.333333
NW_017859715.1	882140	CDS	protein FAM207A	+	A	A->G	0	0	0.0377358	0	0	0	0	0	0	0.115385	0	0
NW_017859717.1	418509	3'UTR	kinesin light chain 1-like	+	A	A->G	0.9375	1	1	1	0.2	1	1	-	1	1	-	-
NW_017859719.1	411273	Intergenic		.	T	T->C|A->G	-	-	-	0.0243902	0.0294118	0.0692308	-	0	-	0.0746269	0.0526316	0.0327869
NW_017859719.1	411343	Intergenic		.	T	T->C|A->G	-	-	-	0.02	0.0769231	0.275862	-	-	-	0.127273	0.142857	0.1
NW_017859719.1	411374	Intergenic		.	T	T->C|A->G	-	-	-	0.115385	-	-	-	-	-	0.0823529	0.0833333	0.175824
NW_017859719.1	411648	Intergenic		.	T	T->C|A->G	-	-	-	0.0330189	0.0269461	0.0344203	-	-	-	0.0235849	0.037037	0.0546448
NW_017859719.1	414271	Intergenic		.	A	A->G|T->C	-	-	-	0	0.0114943	0.0430108	-	0	-	0	0	0.0842105
NW_017859719.1	414301	Intergenic		.	A	A->G|T->C	-	-	-	0	0.0117647	0.0152672	-	-	-	0	0.155556	0.028169
NW_017859719.1	414332	Intergenic		.	A	A->G|T->C	-	-	-	0	0.0196078	0	-	-	-	0	0	0.0933333
NW_017859719.1	414485	Intergenic		.	A	A->G|T->C	-	-	-	0.0108696	0.0272109	0.0443038	0	-	0	0.0636364	0.0322581	0.028169
NW_017859719.1	414517	Intergenic		.	A	A->G|T->C	-	-	-	0	0.0384615	0.0193237	0	-	0	0.119266	0	0.0461538
NW_017859732.1	239248	3'UTR	sodium-driven chloride bicarbonate exchanger-like	+	A	A->G	0	-	0	0.263158	0.142857	0	-	0	0	0.205128	0.1	0.266667
NW_017859732.1	239254	3'UTR	sodium-driven chloride bicarbonate exchanger-like	+	A	A->G	0	-	0	0.19697	0.414634	0.0952381	-	0	0	0.34	0.0526316	0.176471
NW_017859732.1	239257	3'UTR	sodium-driven chloride bicarbonate exchanger-like	+	A	A->G	0	-	0	0.104478	0.309524	0	-	0	0	0.0392157	0.0263158	0
NW_017859742.1	160998	3'UTR	elongin A	+	A	A->G	0.0263158	0.0310078	0.0412371	0.25	0.6	0.333333	0.06	0.0725806	0.0344828	0.294118	0.333333	0.25
NW_017859742.1	161820	3'UTR	elongin A	+	A	A->G	0.378378	0.527778	0.404762	0.571429	0.333333	0.642857	0.28	0.263158	0.571429	0.4	0.333333	0
NW_017859747.1	359390	3'UTR	citrate synthase	-	T	A->G	0.168909	0.193548	0.140294	0.367568	0.294574	0.426087	0.0820896	0.169767	0.105634	0.416667	0.445026	0.452381
NW_017859747.1	418051	3'UTR	DAZ associated protein 2	-	T	A->G	0	0	0	0.0120482	0.0869565	0.0111111	0	0	0	0.0298507	0.0416667	0.0138889
NW_017859759.1	334022	3'UTR	FYVE, RhoGEF and PH domain containing 6	+	A	A->G	0	0	0	0	0.25	0.1	0	0.307692	0.166667	0	0.15	0.333333
NW_017859759.1	334091	3'UTR	FYVE, RhoGEF and PH domain containing 6	+	A	A->G	0	0	0	0	0.5	0	0	0	0	0.5	0	0
NW_017859760.1	161507	Intergenic		.	T	T->C|A->G	0	0	0.333333	0.404762	0.567568	0.111111	0	0	0	0.162791	0.327869	0.142857
NW_017859760.1	161518	Intergenic		.	T	T->C|A->G	0	0	0	0.047619	0.0833333	0	0	0	0	0	0	0.0487805
NW_017859760.1	161699	Intergenic		.	T	T->C|A->G	0	0	0	0.0895522	0.122449	0.0178571	0	0	0	0.0285714	0.0618557	0.150943
NW_017859764.1	286667	3'UTR	shroom family member 4	-	T	A->G	-	0	0.166667	0.181818	0.0434783	0.0933333	0.166667	0	0	0.116279	0	0.0555556
NW_017859764.1	286672	3'UTR	shroom family member 4	-	T	A->G	-	1	0.333333	0.173913	0.15	0.25641	1	0	0.166667	0.365854	0.352941	0.151515
NW_017859767.1	313063	Intergenic		.	T	T->C|A->G	-	0.357143	0	0.333333	0.466667	0.653061	0.352941	0.25	0.266667	0.5	0.555556	0.815789
NW_017859767.1	313064	Intergenic		.	T	T->C|A->G	-	0.0769231	0.333333	0.125	0.333333	0.176471	0.0625	0.25	0	0	0.107143	0.486486
NW_017859767.1	313101	Intergenic		.	T	T->C|A->G	-	0.625	1	1	0.909091	1	0.916667	1	1	1	1	1
NW_017859767.1	313153	Intergenic		.	T	T->C|A->G	0	0.333333	0	0	-	0.5	0.333333	0.666667	0.3	0.5	0.333333	0.75
NW_017859784.1	205085	3'UTR	chromosome unknown C20orf194 homolog	+	A	A->G	0	0	0	-	0	0.0526316	0	0	0	0.0378378	0.11215	0.0625
NW_017859800.1	41918	Intergenic		.	T	T->C|A->G	-	-	-	0.166667	0.222222	0.25	-	-	-	0.25	0.1	0.1875
NW_017859813.1	195902	Intergenic		.	T	T->C|A->G	0	0	0	0.102564	0.0857143	0.0638298	0	0	0	0.0333333	0.0465116	0
NW_017859822.1	38816	3'UTR	B-cell receptor-associated protein 31	+	A	A->G	0.139738	0.205645	0.142857	0.402062	0.136364	0.29878	0.171053	0.143617	0.140244	0.333333	0.253731	0.263889
NW_017859822.1	38817	3'UTR	B-cell receptor-associated protein 31	+	A	A->G	0.097561	0.301158	0.120419	0.42	0.454545	0.352601	0.217391	0.151515	0.209945	0.43956	0.210145	0.265306
NW_017859822.1	38818	3'UTR	B-cell receptor-associated protein 31	+	A	A->G	0.0531915	0.0546624	0.0339806	0.0366972	0.0909091	0.0531915	0.0217391	0.0539419	0.040201	0.0873786	0.0408163	0.0588235
NW_017859827.1	4302	3'UTR	erb-b2 receptor tyrosine kinase 2	-	T	A->G	0	0	0	0	0.444444	0.0322581	0	0	0	0.111111	0.142857	0
NW_017859827.1	4367	3'UTR	erb-b2 receptor tyrosine kinase 2	-	T	A->G	1	0.8	1	0.25	0.4	0.692308	0.666667	1	0	1	0.714286	0.7
NW_017859827.1	4451	3'UTR	erb-b2 receptor tyrosine kinase 2	-	T	A->G	1	1	1	1	1	0.916667	1	1	1	1	0.8	1
NW_017859837.1	158224	CDS	LOC109641331	-	T	A->G	0	0.0676692	0	0.0555556	0.208333	0.0384615	0	0	0	0	0	0
NW_017859848.1	13587	CDS	myosin-10-like	+	A	A->G	0.358974	1	1	0	0.230769	0.2	0	0.705882	0	0.285714	0	0.285714
NW_017859850.1	187707	3'UTR	LOC109641411	-	T	A->G	0	0	0	0.137931	0.137931	0	0	0	0	0.027027	0.186047	0
NW_017859882.1	4867	Intergenic		.	T	T->C|A->G	0	0	0.0444444	0.0930233	0.0930233	0.140625	0	0.0224719	0	0.0925926	0.123077	0.125
NW_017859889.1	72420	Intergenic		.	A	A->G|T->C	0	0	0.0810811	0.021978	0.0591133	0.0695971	0.04	0	0	0.0482456	0.0300752	0.00757576
NW_017859918.1	154741	Intergenic		.	T	T->C|A->G	-	-	0	0.411765	0.05	0	-	0	0	0	0.142857	0
NW_017859922.1	151422	Intron	WD repeat domain 91	-	G	C->G	0.16	0.0789474	0.117647	0.0526316	0.0909091	0.0126582	0.1875	0.178571	0	0.150943	0.0925926	0.0363636
NW_017859934.1	164696	CDS	block of proliferation 1	-	A	T->C	0	0	0	0	0.0526316	0	0	0	0	0	0	0
NW_017859941.1	162096	3'UTR	zinc finger protein 850-like	+	A	A->G	0.0238095	0	0.277778	0.0740741	0.0434783	0.0769231	0	0.0526316	0.172414	0.08	0.0526316	0.136364
NW_017859941.1	162097	3'UTR	zinc finger protein 850-like	+	A	A->G	0.25	0.387097	0.222222	0.48	0.363636	0.296296	0.272727	0.153846	0.133333	0.28	0.473684	0.363636
NW_017859941.1	162100	3'UTR	zinc finger protein 850-like	+	A	A->G	0.4	0.166667	0.315789	0.608696	0.909091	0.730769	0.59375	0.432432	0.321429	0.8	0.869565	0.818182
NW_017859944.1	155185	Intergenic		.	G	G->A|C->T	0	0.0821918	0	0.0629371	0.047619	0.0243902	0	0.0867052	0	0.0495868	0.0714286	0.0970874
NW_017859958.1	9833	3'UTR	zyg-11 related cell cycle regulator	-	T	A->G	0	0	0	0.75	0.333333	0.625	0	0.222222	0.5	0.3	0.0666667	0.2
NW_017859960.1	3119	3'UTR	CCR4-NOT transcription complex subunit 3-like	+	A	A->G	0	0.0909091	0.0571429	0.0769231	0.05	0.181818	0.0652174	0.04	0.05	0	0.0909091	0.04
NW_017859980.1	43591	Intergenic		.	A	A->G|T->C	-	1	-	0.325359	0.405797	0.512195	0	-	0	0.229299	0.299401	0.359833
NW_017859980.1	43592	Intergenic		.	A	A->G|T->C	-	1	0	0.227053	0.306024	0.368794	0	-	1	0.170886	0.26284	0.273109
NW_017859980.1	43596	Intergenic		.	A	A->G|T->C	-	0	0	0.0189573	0.0584112	0.0769231	0	-	0	0.0127389	0.0606936	0.0932203
NW_017859980.1	43882	Intergenic		.	A	A->G|T->C	-	-	-	0.131148	0.345324	0.0760234	-	-	-	0.133803	0.178808	0.219512
NW_017859980.1	43896	Intergenic		.	A	A->G|T->C	-	-	-	0.450262	0.3375	0.235294	-	-	-	0.336364	0.46875	0.46729
NW_017859980.1	43899	Intergenic		.	A	A->G|T->C	-	-	-	0.111732	0.101266	0.114504	-	-	-	0.06	0.133858	0.0818182
NW_017859980.1	43900	Intergenic		.	A	A->G|T->C	-	-	-	0.0903955	0.157895	0.226277	-	-	-	0.121212	0.238462	0.284404
NW_017859980.1	43905	Intergenic		.	A	A->G|T->C	-	-	-	0.152318	0.236842	0.414062	-	-	-	0.0909091	0.222222	0.297297
NW_017859980.1	43906	Intergenic		.	A	A->G|T->C	-	-	-	0.206667	0.109589	0.348485	-	-	-	0.175258	0.308943	0.25
NW_017859980.1	43915	Intergenic		.	A	A->G|T->C	-	-	-	0.10687	0.213115	0.154472	-	-	-	0.117647	0.173913	0.163462
NW_017859980.1	44330	Intergenic		.	A	A->G|T->C	-	-	-	0.484536	0.645833	0.45	-	1	-	0.416667	0.3125	0.428571
NW_017859998.1	56226	3'UTR	beta-1,3-N-acetylgalactosaminyltransferase 2	-	T	A->G	0	0	0	0.0769231	0	0.114286	0	0.0588235	0.428571	0.0344828	0.0666667	0.0175439
NW_017859998.1	56494	3'UTR	beta-1,3-N-acetylgalactosaminyltransferase 2	-	T	A->G	1	0	0	0.333333	0	0.578947	0.857143	0.888889	0.714286	0.352941	0.714286	0.657895
NW_017859998.1	56680	3'UTR	beta-1,3-N-acetylgalactosaminyltransferase 2	-	T	A->G	0	0.5	0	0	0	0.0909091	0.166667	0	0	0.222222	0.311111	0.15
NW_017859998.1	57037	3'UTR	beta-1,3-N-acetylgalactosaminyltransferase 2	-	T	A->G	0	0.333333	0.5	0.368421	0.483871	0.733333	0.5	0.3125	0.3125	0.454545	0.565217	0.612903
NW_017859998.1	57105	3'UTR	beta-1,3-N-acetylgalactosaminyltransferase 2	-	T	A->G	0.666667	0	0	0.0666667	0.275862	0.181818	0	0.235294	0.235294	0.142857	0.04	0.25
NW_017860008.1	38534	3'UTR	RAC-beta serine/threonine-protein kinase-like	+	A	A->G	0.0769231	0.4375	0.0526316	0.230769	0.571429	0.469697	0.142857	0.235294	0.125	0.301887	0.470588	0.584906
NW_017860008.1	38543	3'UTR	RAC-beta serine/threonine-protein kinase-like	+	A	A->G	0	0.0588235	0.105263	0.107143	0.0769231	0.169014	0	0	0	0.309091	0.147059	0.163636
NW_017860008.1	38550	3'UTR	RAC-beta serine/threonine-protein kinase-like	+	A	A->G	0	0.0588235	0	0.125	0.153846	0.0434783	0	0	0	0.321429	0	0.0188679
NW_017860008.1	38551	3'UTR	RAC-beta serine/threonine-protein kinase-like	+	A	A->G	0.230769	0.176471	0.210526	0.387097	0.333333	0.104478	0	0	0.0625	0.648148	0.2	0.109091
NW_017860010.1	62914	Intergenic		.	T	T->C|A->G	-	-	-	0.0526316	0.170635	0.126667	-	-	-	0.0416667	0.0540541	0.0961538
NW_017860014.1	19882	CDS	thioredoxin domain containing 11	-	C	G->T	0.275862	0.153846	0.289474	0	0	0	0.0344828	0.328358	0.142857	0	0	0
NW_017860065.1	15802	3'UTR	methylmalonyl-CoA mutase	-	T	A->G	0	0	0	0	0.0363636	0.111111	0	0	0.1875	0.0545455	0.0588235	0.088
NW_017860065.1	15827	3'UTR	methylmalonyl-CoA mutase	-	T	A->G	0	0	0	0	0.0208333	0.0895522	0	0	0	0.0892857	0	0.0818182
NW_017860104.1	41209	3'UTR	liprin-beta-1-like	-	T	A->G	0.025	0.0142857	0	0.115741	0.0909091	0.107843	0.0337079	0.0344828	0.0408163	0.0507812	0.0599369	0.082153
NW_017860105.1	5123	3'UTR	mothers against decapentaplegic homolog 4	-	T	A->G	0	0	0	0.0263158	0	0.116667	0	0	0.0135135	0.025	0	0.0344828
NW_017860105.1	5134	3'UTR	mothers against decapentaplegic homolog 4	-	T	A->G	0	0	0	0	0	0.0535714	0.0243902	0	0.0136986	0	0.016129	0
NW_017860128.1	31869	3'UTR	ransmembrane protein 259	-	T	A->G	0	0	0	0.0909091	0.0625	0.0428571	0	0	0.166667	0.025641	0.0169492	0.0701754
NW_017860157.1	36494	3'UTR	tubulin alpha chain-like	-	T	A->T	0	0.35443	0.287037	0.27112	0	0.263216	0	0.554745	0	0.481159	0.545888	0.520238
NW_017860187.1	39986	Intergenic		.	A	A->G|T->C	0.012987	0	0	0	0.09375	0	0	0	0	0	0	0
NW_017860187.1	39988	Intergenic			A	A->G|T->C	0	0.0253165	0	0.0882353	0.0882353	0	0.0243902	0	0	0.0625	0.0967742	0
NW_017860240.1	19655	Intron	PHD finger protein 1-like	+	A	A->G	0.6	0.428571	0.692308	1	0.8	0.8	0.487179	0.459459	0.618182	0.875	0.6	0.7
NW_017860240.1	20656	Intron	PHD finger protein 1-like	+	A	A->G	0	0.272727	0.111111	0	0.833333	0.333333	0.0333333	0.210526	0.179487	0	0.461538	0
NW_017860250.1	34846	3'UTR	spindlin-1-like	-	T	A->G	0	0	0	0.4	0.145833	0.168675	0	0	-	0.123288	0.131868	0.0454545
NW_017860250.1	35048	3'UTR	spindlin-1-like	-	T	A->G	0.285714	0	0.166667	0	0.118644	0.152174	0	0	0	0.122807	0.101266	0.102941
NW_017860250.1	35051	3'UTR	spindlin-1-like	-	T	A->G	0.571429	0	0.285714	0.307692	0.370968	0.645833	0	0	0.142857	0.293103	0.433735	0.357143
NW_017860250.1	35056	3'UTR	spindlin-1-like	-	T	A->G	0	0	0	0.0714286	0.181818	0.0408163	0	0	0	0.0967742	0	0.152778
NW_017860257.1	26056	CDS	interferon-induced transmembrane protein 3-like	-	G	C->G	0	0	0	0	0.00865801	0.191358	0.0952381	0	0.0952381	0.311688	0	0.00581395
NW_017860258.1	36765	Intergenic		.	A	A->G|T->C	-	-	-	0	0.00961538	0.05	-	-	-	0	0	0
NW_017860305.1	23029	3'UTR	KIAA0513 ortholog	-	A	T->C	0	0	0	0.0192308	0.324324	0.0212766	0	0	0	0.121212	0.310345	0.136364
NW_017860318.1	2245	Intergenic		.	A	A->G|T->C	0.25	0.5	0	0.75	0.363636	0	0.4	1	0.75	0.75	1	0.333333
NW_017860318.1	5133	Intergenic		.	A	A->G|T->C	0	-	0	0	0	0.321429	0	0	-	0.181818	0.111111	0
NW_017860468.1	8101	5'UTR	semaphorin-6D-like	+	A	A->G	0.0706522	0.0360825	0.0231214	0	0	0.166667	0.0571429	0.0447761	0.0888889	1	0.2	0
NW_017860536.1	24886	Intergenic		.	A	A->G|T->C	-	-	-	0.242424	0.40625	0.619048	-	-	-	0.16129	0.28	0.138889
NW_017860556.1	10512	3'UTR	ras-associated and pleckstrin homology domains-containing protein 1-like	-	T	A->G	0.285714	0.222222	0	0.714286	0.5	0.823529	0.222222	0.375	1	1	0.8125	0.705882
NW_017860556.1	10538	3'UTR	ras-associated and pleckstrin homology domains-containing protein 1-like	-	T	A->G	0.0909091	0	0	0.0588235	0.1	0.333333	0	0	0	0.2	0.142857	0.230769
NW_017860583.1	10672	3'UTR	bromodomain-containing protein 2-like	-	G	C->T	0	0.333333	0.0952381	0.167414	0.0992736	0.0946746	0.125	0	0.0833333	0.114878	0.0873984	0.102426
NW_017860625.1	13272	Intergenic		.	T	T->C|A->G	-	-	-	0.278351	0.346667	0.212766	-	-	-	0.318182	0.294737	0.328125
NW_017860625.1	13277	Intergenic		.	T	T->C|A->G	-	-	-	0.09375	0.2	0.0851064	-	-	-	0.132353	0.0873786	0.191176
NW_017860625.1	13284	Intergenic		.	T	T->C|A->G	-	-	-	0.189474	0.253333	0.0638298	-	-	-	0.19697	0.184466	0.272727
NW_017860625.1	13290	Intergenic		.	T	T->C|A->G	-	-	-	0.254902	0.372093	0.235294	-	-	-	0.257143	0.21	0.238806
NW_017860625.1	13291	Intergenic		.	T	T->C|A->G	-	-	-	0.33	0.25	0.196078	-	-	-	0.257143	0.27551	0.212121
NW_017860625.1	13295	Intergenic		.	T	T->C|A->G	-	-	-	0.411765	0.488372	0.336538	-	-	-	0.402985	0.340206	0.454545
NW_017860637.1	3709	Intergenic		.	A	A->G|T->C	0	0.333333	0	0.444444	0.444444	0.117647	0	0.2	0.333333	0.285714	0	0.4
NW_017860650.1	5618	CDS	lncRNA	-	T	A->G	0.384615	0.238095	0.277778	0.6	0.5	0.5	0.466667	0.133333	0.310345	0.285714	0.111111	0.1
NW_017860650.1	5673	CDS	lncRNA	-	T	A->G	0.4	0.466667	0	0.6	0.5	0.333333	0.3125	0.0625	0.388889	0.333333	0	0.285714
NW_017860659.1	6670	CDS	calcium/calmodulin-dependent protein kinase type II subunit gamma-like	-	T	A->G	0.75	0.875	0.882353	0.941176	0.933333	0.777778	0.761905	0.782609	0.75	0.954545	1	0.777778
NW_017860691.1	5238	Intergenic		.	T	T->C|A->G	0.363636	0.333333	0.296296	0.302326	0.327273	0.2	0.2	0.217391	0.296296	0.305556	0.202128	0.357724
NW_017860715.1	8359	3'UTR	crescerin-1-like	-	T	A->G	-	1	0.666667	0	0.333333	0.6	-	0.5	1	0.25	0.55	0.666667
NW_017860715.1	8360	3'UTR	crescerin-1-like	-	T	A->G	-	1	1	0.5	0.333333	0.8	-	1	1	0.5	0.809524	0.875
NW_017860715.1	8370	3'UTR	crescerin-1-like	-	T	A->G	-	0	0	0	0	0	-	1	0	0	0.157895	0.166667
NW_017860717.1	22991	3'UTR	probable palmitoyltransferase ZDHHC12	-	A	T->C	0	0	0	0	0.05	0.2	0.0909091	0	0	0.47619	0	0
NW_017860719.1	9332	Intergenic		.	T	T->C|A->G	-	-	-	0.214286	0.5	0.333333	-	-	-	0	0.142857	0.666667
NW_017860752.1	19459	3'UTR	vasohibin 2	+	A	A->G	0	-	0	0.151899	0.0310078	0.037037	0	-	0.1	0.0347222	0.00738007	0.0581395
NW_017860755.1	498	Intergenic		.	C	C->T|G->A	-	0	-	0.166667	0	0	-	-	-	0.0689655	0	0
NW_017860933.1	8184	3'UTR	ubiquitin carboxyl-terminal hydrolase 12-like	+	G	G->A	0	0.0952381	0.176471	0.0555556	0.115385	0.0526316	0	0.0731707	0	0.206897	0.128205	0
NW_017860941.1	1536	3'UTR	CAP-Gly domain containing linker protein 2	-	T	A->G	0	0	0	0.25	0.166667	0.105263	0.142857	0.2	0	0	0.347826	0.3
NW_017860941.1	1540	3'UTR	CAP-Gly domain containing linker protein 2	-	T	A->G	0.833333	0.357143	1	0.4	0.333333	0.552632	0.533333	0.857143	0.5	0.5625	0.913043	0.677419
NW_017860941.1	1541	3'UTR	CAP-Gly domain containing linker protein 2	-	T	A->G	0.166667	0.0666667	0	0.2	0.166667	0.131579	0.133333	0	0	0	0.0454545	0.0967742
NW_017860941.1	1551	3'UTR	CAP-Gly domain containing linker protein 2	-	T	A->G	0.5	0.235294	1	0.5	0.333333	0.473684	0.466667	0.333333	0.222222	0.277778	0.695652	0.617647
NW_017860943.1	17252	Intergenic		.	T	T->C|A->G	0	0.333333	0	0.34485	0.432537	0.506094	-	0	-	0.3625	0.29528	0.358974
NW_017860943.1	17253	Intergenic		.	T	T->C|A->G	0	0.333333	0	0.143621	0.193694	0.260058	-	0	-	0.194125	0.128889	0.131403
NW_017860943.1	17255	Intergenic		.	T	T->C|A->G	1	0.666667	1	0.158374	0.214243	0.220833	-	0	-	0.175676	0.123687	0.173458
NW_017860963.1	15661	Intergenic		.	T	T->C|A->G	0	0.5	0	0.03125	0	0.05	0	0	0	0	0.129032	0.115385
NW_017861032.1	18791	Intergenic		.	T	T->G|A->C	-	-	-	0	0	0	-	-	-	0	0.137255	0.178571
NW_017861178.1	5340	Intergenic		.	A	A->C|T->G	0.127119	0.036036	0.0113636	0	0	-	0.198113	0.0394737	0.108333	-	0	0
NW_017861223.1	7909	Intron	dynein heavy chain 9, axonemal-like	-	T	A->G	0	-	-	0.8	0.6875	0	0	-	0	0	0.2	0.125
NW_017861223.1	7910	Intron	dynein heavy chain 9, axonemal-like	-	T	A->G	0	-	-	0.166667	0.5625	0	0	-	0	0.333333	0.2	0.111111
NW_017861223.1	8163	Intron	dynein heavy chain 9, axonemal-like	-	T	A->G	-	-	-	0.428571	0.777778	1	-	-	-	0.666667	0.444444	0.411765
NW_017861223.1	8175	Intron	dynein heavy chain 9, axonemal-like	-	T	A->G	-	-	-	0.2	0.384615	0.4	-	-	-	0.5	0.2	0.235294
NW_017861223.1	8199	Intron	dynein heavy chain 9, axonemal-like	-	T	A->G	-	-	-	0	0.115385	0.166667	0	-	-	0	0	0.272727
NW_017861317.1	3401	3'UTR	dnaJ homolog subfamily C member 5-like	-	T	A->G	0.529412	0.408163	0.315789	0.647059	0.666667	0.767123	0.08	0.16129	0.0344828	0	0.342857	0.511111
NW_017861452.1	7073	Intron	zinc finger protein 664-like	-	T	A->G	-	-	1	-	-	0	-	-	-	0.5	1	1
NW_017861468.1	3674	Intergenic		.	C	C->A|G->T	0	0	0	0	0	0	0.0384615	0	0	0	0.272727	0
NW_017861640.1	4307	3'UTR	charged multivesicular body protein 4b-like	-	T	A->G	0.025641	0	0	0.0731707	0.180851	0.0805369	0.0217391	0.0181818	0.0645161	0.134615	0.057554	0.0638298
NW_017861720.1	7587	3'UTR	carboxy-terminal domain RNA polymerase II polypeptide A small phosphatase 1-like	-	T	A->G	0.0714286	0.2	0.285714	0.24	0.238095	0.361111	0.128205	0	0.162162	0.121212	0.21875	0.291667
NW_017861765.1	12077	CDS	non-SMC condensin II complex subunit H2	+	G	G->A	0.437186	0.489899	0.397906	0.911765	0.445161	0.537037	0.969325	0.00534759	0.916031	0.398268	0.0046729	0
NW_017861783.1	5281	3'UTR	quiescin sulfhydryl oxidase 2	+	A	A->G	0	0	0	0.00729927	0.0168539	0.0540541	0	0	0	0	0.0326087	0
NW_017861902.1	7539	Intron	tRNA-dihydrouridine(20) synthase [NAD(P)+]-like	+	G	G->T	0.666667	1	1	0	0.333333	0	0.333333	0.666667	0.333333	0	-	0
NW_017861905.1	906	Intergenic		.	C	C->T|G->A	0.0294118	0.125	0.166667	0.111111	0.116279	0.105263	0.148148	0.0434783	0.105263	0.106667	0.0721649	0.0810811
NW_017861981.1	2544	Intergenic		.	A	A->G|T->C	0	-	0.6	1	0.416667	0.666667	0.6	1	1	0.8	0.5	0.8
NW_017862017.1	10240	Intergenic		.	T	T->C|A->G	0.0315789	0.0263158	0	0.130178	0.142349	0.15942	0.0454545	0.0444444	0.0659341	0.113689	0.151899	0.135
NW_017862017.1	10246	Intergenic		.	T	T->C|A->G	0.0104167	0	0	0.0238095	0.0505415	0.0612245	0	0	0	0.0313253	0.013468	0.0461538
NW_017862281.1	897	Intergenic		.	A	A->T|T->A	-	-	-	1	1	1	-	-	-	1	1	1																										K02A2.6-like
NW_017862442.1	4919	3'UTR	fatty acyl-CoA reductase 1-like	-	T	A->G	0.0118343	0	0	0.04	0	0.140351	0	0.00617284	0.0120482	0.112903	0.132353	0.283582
NW_017862442.1	4933	3'UTR	fatty acyl-CoA reductase 1-like	-	T	A->G	0	0	0	0	0	0.05	0	0	0	0.0298507	0.0136986	0
NW_017862778.1	4475	Intergenic		.	T	T->C|A->G	0.0416667	0	0	0.10101	0.166667	0.0457143	0.0273973	0	0	0.0901639	0.056962	0.0421687
NW_017862787.1	1627	Intergenic		.	G	G->T|C->A	0.426829	0.325581	0.253333	0	-	0	0.228916	0.401709	0.292517	0	0	0.285714
NW_017862849.1	5685	3'UTR	fascin-like	+	A	A->G	0.0212766	0.010101	0.024	0.144737	0.152542	0.0857143	0	0	0.0308642	0.11828	0.05	0
NW_017863317.1	5228	3'UTR	chloride channel protein 2-like	+	A	A->G	0.0909091	0.0689655	0.0645161	0.157895	0.2	0.111111	0.0727273	0.0454545	0.145161	0.0625	0.0285714	0.097561
NW_017863317.1	5243	3'UTR	chloride channel protein 2-like	+	A	A->G	0.152174	0	0	0	0.037037	0.0196078	0.0983607	0.0408163	0.0714286	0.030303	0	0.0232558
NW_017863317.1	5260	3'UTR	chloride channel protein 2-like	+	A	A->G	0.0714286	0	0	0.047619	0.0357143	0.132075	0.046875	0	0.0447761	0	0.0285714	0.0222222
NW_017863329.1	1324	3'UTR	CSC1-like protein 2	-	T	A->G	0.333333	0	0.25	0.857143	0.75	0.923077	0.25	0.2	0.5	0.545455	0.3	0.230769
NW_017863661.1	4092	Intergenic		.	A	A->G|T->C	0	0.0294118	0.0555556	0.121827	0.125	0.0809249	0.0392157	0	0	0.139175	0.161074	0.138889
NW_017863699.1	3202	Intron	ubiquitin conjugating enzyme E2 C	-	T	A->G	-	-	0	0.428571	0.166667	0.357143	0	0.333333	0	0.166667	0.230769	0.411765
NW_017864124.1	2390	3'UTR	ependymin related 1	-	T	A->G	-	-	-	0.0416667	0.0357143	0.178571	0	0	0	0.05	0.162162	0.0833333
NW_017864200.1	2271	Intergenic		.	T	T->A|A->T	0	0.149254	1	0	0.214286	0	0.0625	0.12	0.166667	0	0.142857	0.0714286
NW_017864305.1	3654	Intergenic		.	T	T->C|A->G	0	0	0	0	0.075	0.0694444	0	0	0	0.0588235	0	0
NW_017864385.1	1009	3'UTR	leishmanolysin-like peptidase	-	G	C->T	0	0.0769231	0.333333	0.125	0.333333	0.176471	0.0625	0.25	0	0	0.107143	0.486486
NW_017864387.1	1249	Intergenic		.	A	A->G|T->C	-	-	-	0.862069	0.876543	0.653061	1	1	-	0.722222	0.783784	0.645161
NW_017864387.1	1690	Intergenic		.	A	A->G|T->C	0.5	0	0	0.555556	0.464789	0.40678	0	-	-	0.363636	0.0952381	0.152174
NW_017864387.1	1698	Intergenic		.	A	A->G|T->C	0.5	0.5	0	0.481481	0.590909	0.561404	0	-	-	0.714286	0.325581	0.311111
NW_017864409.1	3516	3'UTR	dual specificity protein phosphatase 1	+	C	C->T	0	0	0	0	0	0.0357143	0	0	0	0	0	0.0731707
NW_017864590.1	207	Intergenic		.	A	A->G|T->C	-	-	-	0.589041	0.475	0.504202	-	-	-	0.6	0	0
NW_017864902.1	1775	CDS	uncharacterized protein KIAA0895	-	G	C->T	0	0	0	0	0.0116279	0.125	0	0	0	0	0	0
NW_017865867.1	1303	3'UTR	protein artemis-like	+	A	A->G	0.1875	0.538462	0.2	0.75	0.541667	0.666667	0.181818	0.241379	0.2	0.777778	0.6	0.68
NW_017867221.1	241	Intergenic		.	T	T->C|A->G	0	0	0	0.217391	0.318182	0.0208333	0	0	0	0.0333333	0.0769231	0.0384615
NW_017867221.1	487	Intergenic		.	T	T->C|A->G	0.25	0	0	0.333333	0.2	0.3	0.166667	0.0666667	0.166667	0.181818	0.0714286	0
NW_017867221.1	506	Intergenic		.	T	T->C|A->G	0	0	0	0.266667	0.1	0.176471	0	0	0.176471	0.266667	0.04	0
NW_017867221.1	543	Intergenic		.	T	T->C|A->G	0.466667	0.0909091	0.2	0.444444	0.133333	0.26087	0.176471	0.413793	0.384615	0.217391	0.206897	0.466667
NW_017867221.1	550	Intergenic		.	T	T->C|A->G	0.0588235	0.181818	0.176471	0.44	0.3125	0.217391	0.05	0.0344828	0.178571	0.458333	0.103448	0.2
NW_017867764.1	951	Intergenic		.	A	A->G|T->C	-	-	-	0.4	0.5	1	-	-	-	1	0.384615	0.692308
NW_017867764.1	962	Intergenic		.	A	A->G|T->C	-	-	-	0.428571	0.75	0.6	-	-	-	0	0.307692	0.25
NW_017867764.1	1076	Intergenic		.	A	A->G|T->C	-	0	-	0.714286	0.615385	0.714286	-	-	-	0.285714	0.695652	0.555556

## Sheet: Table S2
Table S2. Statistical significance analysis for comparing the editing ratio in different gonadal tissues.
	WF1	WF2	WF3	WM1	WM2	WM3	GF1	GF2	GF3	GM1	GM2
WF1
WF2	0.802
WF3	0.214	0.13
WM1	0.131	0.068	0.979
WM2	0.04	0.017	0.608	0.55
WM3	0.075	0.036	0.779	0.751	0.783
GF1	0.107	0.056	0.775	0.756	0.846	0.967
GF2	0.155	0.087	0.911	0.916	0.686	0.869	0.855
GF3	0.009	0.003	0.206	0.141	0.315	0.228	0.299	0.226
GM1	0.134	0.074	0.902	0.9	0.666	0.863	0.856	0.994	0.21
GM2	0.002	0.001	0.144	0.077	0.228	0.146	0.227	0.158	0.987	0.126
GM3	0.148	0.083	0.93	0.935	0.638	0.831	0.829	0.978	0.203	0.968	0.119

## Sheet: Table S3
	Table S4. Significant GO terms of DGEs with differential RNA methylation level
Table S3. GO enrichment analysis of DGEs with differential RNA methylation level
Groups	GO_ID	GO_Term	GO_function	GO_class	Genes	DEG_number	Total_number	pvalue
WF vs. WM	GO:0036064	ciliary basal body	cellular_component	12	ahi1;bbs1;bbs2;ccsap;cep41;ick;ift46;LOC109638789;LOC109641961;LOC109645727;ofd1;poc1a;spata7	13	16	0.00226603
	GO:0008021	synaptic vesicle	cellular_component	11	cttnbp2;dclk2;dnajc5;LOC109626096;LOC109646680;mme;syn2	7	7	0.00286514
	GO:0005929	cilium	cellular_component	6	bbs2;cep41;cluap1;cunh5orf30;ift46;lca5;LOC109623529;LOC109630599;LOC109638789;LOC109641961;ofd1;rilpl2;tulp4;unc119b	14	18	0.00317856
	GO:0042127	regulation of cell proliferation	biological_process	5	hp1bp3;junb;LOC109625159;LOC109631304;LOC109632735;LOC109633911;LOC109634823;LOC109635529;LOC109639179;LOC109640090;sirt1;tgfb3;txnip	13	17	0.00580955
	GO:0007156	homophilic cell adhesion via plasma membrane adhesion molecules	biological_process	7	cdh23;clstn1;fat1;LOC109627387;LOC109628723;LOC109630341;LOC109634041;LOC109636966;LOC109638825;LOC109642705;LOC109643840;LOC109645251	12	16	0.0104616
	GO:0003746	translation elongation factor activity	molecular_function	8	eef1g;gfm1;LOC109636362;LOC109639226;LOC109640559;LOC109640561;LOC109644593;LOC109644941;tsfm	9	11	0.0110476
	GO:0043565	sequence-specific DNA binding	molecular_function	7	bptf;crebzf;dazl;edf1;foxn2;foxn3;LOC109629225;LOC109630952;LOC109631008;LOC109633249;LOC109633302;LOC109633880;LOC109635290;LOC109639684;LOC109640330;LOC109642175;LOC109643565;LOC109643841;meis2;mkx;nfil3;otx1;sall2;six4;smad2;taf2;tcf7l2;ttf1;ybx2;zgpat;znf532	31	52	0.0129057
	GO:0005487	nucleocytoplasmic transporter activity	molecular_function	4	LOC109623673;LOC109628379;LOC109643617;LOC109646039;nup153;nup62;tpr	7	8	0.0142437
	GO:0042995	cell projection	cellular_component	5	bbs2;bysl;cep41;cfap43;cttnbp2;cunh5orf30;ift46;LOC109627387;LOC109641961;ofd1;rilpl2;sh3rf1;shank3;unc119b	14	20	0.0146363
	GO:0070740	tubulin-glutamic acid ligase activity	molecular_function	8	cep41;kcmf1;LOC109632468;LOC109640530;LOC109641961;mdm2;mylip;rnf40;sh3rf1;trim33	10	13	0.0149867
	GO:0060548	negative regulation of cell death	biological_process	7	cyr61;LOC109632184;LOC109643200;ogt;sirt1	5	5	0.0152902
	GO:0008233	peptidase activity	molecular_function	5	LOC109624036;LOC109624410;LOC109625966;LOC109626511;LOC109633960;LOC109643192;LOC109646793;lonp2;mbtps1;otud5;pcsk7;st14;uchl1;usp13;usp25;yod1	16	24	0.0179791
	GO:0042384	cilium assembly	biological_process	6	bbs1;bbs2;cep164;cluap1;fto;ick;ift27;ift46;LOC109623529;LOC109632573;LOC109638825;LOC109640210;LOC109641288;LOC109643348;LOC109646809;nudc;pcm1	17	26	0.0193513
	GO:0031012	extracellular matrix	cellular_component	3	col12a1;LOC109624410;LOC109625739;LOC109628052;LOC109628071;LOC109635387;LOC109639611;vwf	8	10	0.0212363
	GO:0004252	serine-type endopeptidase activity	molecular_function	8	LOC109624036;LOC109626511;LOC109643192;lonp2;mbtps1;pcsk7;st14;tmprss7	8	10	0.0212363
	GO:0006486	protein glycosylation	biological_process	8	b3galt6;b3gnt2;b3gnt3;galnt1;LOC109630101;LOC109640539;LOC109643173;ogt	8	10	0.0212363
	GO:0005814	centriole	cellular_component	10	c2cd3;ccsap;cep164;cep41;LOC109627721;LOC109638789;LOC109645703;LOC109646302;mdm1;nin;ofd1;poc1a	12	17	0.0216266
	GO:0004843	thiol-dependent ubiquitin-specific protease activity	molecular_function	9	josd2;LOC109635796;LOC109641486;LOC109642015;LOC109646793;otud5;uchl1;uchl5;usp13;usp25;usp3;yod1;zranb1	13	19	0.0242996
	GO:0070739	protein-glutamic acid ligase activity	molecular_function	7	kcmf1;LOC109632468;LOC109640530;LOC109641961;mdm2;mylip;rnf40;sh3rf1;trim33	9	12	0.0272181
	GO:0005643	nuclear pore	cellular_component	12	kpna4;kpna6;LOC109623673;LOC109628379;LOC109631275;LOC109643617;LOC109646039;nup50;tpr	9	12	0.0272181
	GO:0001649	osteoblast differentiation	biological_process	7	lgr4;LOC109643156;LOC109644353;mef2c;nog;ufl1	6	7	0.0291487
	GO:0001841	neural tube formation	biological_process	10	LOC109632184;LOC109634041;LOC109643200;LOC109645703;mpp5;nin	6	7	0.0291487
	GO:0052689	carboxylic ester hydrolase activity	molecular_function	6	abhd4;LOC109637275;LOC109640752;LOC109646133;lypla2;nlgn2	6	7	0.0291487
	GO:0031463	Cul3-RING ubiquitin ligase complex	cellular_component	9	kbtbd7;keap1;klhl15;klhl36;klhl42;spopl	6	7	0.0291487
	GO:0045669	positive regulation of osteoblast differentiation	biological_process	9	acvr2a;LOC109643200;LOC109645815;mef2c;npnt;suco	6	7	0.0291487
	GO:0030030	cell projection organization	biological_process	5	cep41;cunh5orf30;LOC109641961;ofd1;poc1a;unc119b	6	7	0.0291487
	GO:0006511	ubiquitin-dependent protein catabolic process	biological_process	9	fbxo32;LOC109624581;LOC109638811;LOC109640530;LOC109646260;LOC109646793;ranbp1;rnf40;skp1;trpc4ap;ube2g1;uchl1;usp13;usp25;usp38;usp3;usp42	17	27	0.0314582
	GO:0016579	protein deubiquitination	biological_process	10	josd2;LOC109646793;otud5;uchl1;uchl5;usp13;usp25;usp38;usp42;wdr48	10	14	0.0321919
	GO:0043161	proteasome-mediated ubiquitin-dependent protein catabolic process	biological_process	10	bfar;clock;cunh18orf25;keap1;klhl11;klhl42;LOC109625587;LOC109626710;LOC109626892;LOC109632499;LOC109637774;LOC109638811;LOC109640530;LOC109645898;rlim;rnf139;rnf145;sirt1;spopl;ube2r2	20	33	0.0341541
	GO:0005882	intermediate filament	cellular_component	11	LOC109627495;LOC109629152;LOC109630814;LOC109630855	4	4	0.0353042
	GO:0042542	response to hydrogen peroxide	biological_process	7	kpna4;LOC109645585;sirt1;txnip	4	4	0.0353042
	GO:0001501	skeletal system development	biological_process	7	LOC109632184;LOC109635387;LOC109643200;nog	4	4	0.0353042
	GO:0071346	cellular response to interferon-gamma	biological_process	7	hspa5;LOC109625650;LOC109625805;nap1l1	4	4	0.0353042
	GO:0009612	response to mechanical stimulus	biological_process	5	alpl;junb;meis2;txnip	4	4	0.0353042
	GO:0019902	phosphatase binding	molecular_function	6	LOC109630079;LOC109645551;ppp1r26;trpc4ap	4	4	0.0353042
	GO:0033391	chromatoid body	cellular_component	10	clock;LOC109632530;LOC109634704;LOC109643910	4	4	0.0353042
	GO:0061371	determination of heart left/right asymmetry	biological_process	10	bmpr1a;LOC109625822;nudc;ofd1	4	4	0.0353042
	GO:1990126	retrograde transport, endosome to plasma membrane	biological_process	7	ankrd27;clstn1;LOC109639129;LOC109641066	4	4	0.0353042
	GO:0042405	nuclear inclusion body	cellular_component	8	LOC109628981;nup153;slf1;tpr	4	4	0.0353042
	GO:0004842	ubiquitin-protein transferase activity	molecular_function	6	cnot4;fbxo32;hectd3;herc2;huwe1;kbtbd7;keap1;klhl15;klhl36;klhl42;LOC109626710;LOC109631428;LOC109632468;LOC109632797;LOC109636087;LOC109636162;LOC109638258;LOC109640530;LOC109645898;LOC109648192;mycbp2;nedd4;rnf40;skp1;ube2d2	25	43	0.0356667
	GO:0005759	mitochondrial matrix	cellular_component	11	adprhl2;alkbh7;cs;fdx1l;grpel1;hspd1;LOC109634704;LOC109642179;pdk1;primpol;tfb1m;tsfm	12	18	0.0395795
	GO:0016485	protein processing	biological_process	7	atg4b;LOC109624036;LOC109626555;LOC109638649;LOC109646267;lonp2;pcsk7	7	9	0.0400609
	GO:0051260	protein homooligomerization	biological_process	9	bmpr1a;LOC109636966;LOC109641492;LOC109645465;LOC109646181;tnfaip1;vwf	7	9	0.0400609
	GO:0043005	neuron projection	cellular_component	6	ankrd27;LOC109631876;LOC109637564;LOC109637983;ogt;shank3;ufl1	7	9	0.0400609
	GO:0009952	anterior/posterior pattern specification	biological_process	8	acvr2a;bptf;frmd8;hes1;LOC109624556;LOC109635290;LOC109640752	7	9	0.0400609
	GO:0006355	regulation of transcription, DNA-templated	biological_process	11	apbb1;arid2;arntl;bptf;cdk8;chd2;chtop;clock;crebzf;dnajc2;e2f3;e2f7;edf1;epc1;foxn2;foxn3;gpbp1l1;gtf2a2;hes1;hp1bp3;ino80b;irf2bp2;kmt5b;lin54;LOC109623703;LOC109624297;LOC109624983;LOC109625042;LOC109625708;LOC109626185;LOC109626892;LOC109626893;LOC109627174;LOC109627623;LOC109627792;LOC109628341;LOC109628707;LOC109629225;LOC109629261;LOC109630263;LOC109630869;LOC109630952;LOC109632184;LOC1096…	112	228	0.0414304
GF vs. GM	GO:0042384	cilium assembly	biological_process	6	alms1;bbs1;bbs2;cc2d2a;cep164;ift140;ift20;ift46;ift57;ift81;iqcb1;LOC109623529;LOC109624394;LOC109632573;LOC109638825;LOC109640210;LOC109641288;LOC109644636;LOC109647808;mkks;nudc;pcm1;poc1b;traf3ip1	24	30	9.01857e-06
	GO:0005930	axoneme	cellular_component	9	bbs1;ccsap;ift140;ift20;ift57;LOC109638453;LOC109647808;spata7	8	8	0.000660491
	GO:0036064	ciliary basal body	cellular_component	12	ahi1;bbs1;bbs2;ccsap;cep41;ift140;ift20;ift46;ift57;LOC109641961;poc1a;poc1b;spata7	13	16	0.000943293
	GO:0005576	extracellular region	cellular_component	3	bmp6;chid1;col16a1;cunh2orf69;gla;ism1;kiaa0100;lamc3;LOC109624579;LOC109624788;LOC109629802;LOC109632582;LOC109634145;LOC109634728;LOC109635098;LOC109639277;LOC109639566;LOC109640223;LOC109640752;LOC109641998;LOC109642632;LOC109643292;LOC109644013;LOC109645833;LOC109646160;LOC109646255;LOC109647081;LOC109647562;mettl24;nog;nxpe3;pkdcc;selenop	33	54	0.00136313
	GO:0031514	motile cilium	cellular_component	7	bbs2;cunh3orf67;LOC109623566;LOC109645408;mns1;spag17;zbbx	7	7	0.00165161
	GO:0033333	fin development	biological_process	7	frem1;hmcn1;itga3;LOC109633812;LOC109645130;trim33	6	6	0.00412854
	GO:0030154	cell differentiation	biological_process	6	cchcr1;dclk2;edf1;etv5;etv6;frk;fxr1;fyn;ggnbp2;LOC109625098;LOC109625159;LOC109626601;LOC109627387;LOC109627666;LOC109627673;LOC109631008;LOC109633427;LOC109635683;LOC109638737;LOC109638825;LOC109639155;LOC109640793;LOC109643200;LOC109644636;LOC109644967;LOC109647223;nog;osr2;sirt1	29	49	0.00511784
	GO:0005643	nuclear pore	cellular_component	12	kpna1;kpna4;LOC109623673;LOC109628379;LOC109631275;LOC109637920;LOC109646039;LOC109647231;tpr;xpo4	10	13	0.00785642
	GO:0060030	dorsal convergence	biological_process	10	LOC109626568;LOC109638825;LOC109644054;LOC109644278;LOC109644636;mks1;zeb2	7	8	0.00858942
	GO:0035082	axoneme assembly	biological_process	8	cc2d2a;cep41;LOC109641961;spag17;stk36	5	5	0.0103166
	GO:0006405	RNA export from nucleus	biological_process	8	chtop;LOC109623673;LOC109628379;LOC109646039;ranbp1	5	5	0.0103166
	GO:0030992	intraciliary transport particle B	cellular_component	6	ift20;ift46;ift57;ift81;traf3ip1	5	5	0.0103166
	GO:0008289	lipid binding	molecular_function	4	cptp;LOC109627096;LOC109627999;LOC109634145;LOC109638126;LOC109643292;LOC109643549;LOC109643587;LOC109644047;LOC109645833;LOC109647737;nmnat1;stard7;stard9	14	21	0.0123826
	GO:0007368	determination of left/right symmetry	biological_process	9	acvr2a;ahi1;bbs2;cc2d2a;dmrt1;dnah11;LOC109626034;LOC109626568;LOC109639378;megf8;mkks;nog;sesn1;stk36	14	21	0.0123826
	GO:0016485	protein processing	biological_process	7	atg4b;cpd;ide;LOC109638649;LOC109646267;lonp2;pcsk7;tysnd1	8	10	0.0123973
	GO:0048793	pronephros development	biological_process	10	fat1;ift46;iqcb1;LOC109628311;LOC109628785;nog;osr2;traf3ip1	8	10	0.0123973
	GO:0016021	integral component of membrane	cellular_component	6	acer3;acsl5;acvr2a;aifm1;akap1;alpl;astn2;b3gnt3;b4galt7;b4gat1;bambi;c2cd2;cask;ccdc51;ccpg1;chst10;chst1;clstn1;cmtr2;crls1;csgalnact2;cunh14orf1;cunh6orf89;degs1;dgat2;dnajc14;egfr;elovl6;ergic3;extl2;fam151b;fam19a5;fam57a;fat1;fbxl3;ficd;fkrp;frem1;frmd4a;fzd6;fzd9;herpud2;hmox2;icmt;igf1r;ikbip;ildr2;itga3;itgb8;jag1;kdsr;kiaa1109;kiaa2013;klhdc10;lbr;letm1;lmbr1;lmbrd2;lmtk2;LOC109624157;L…	247	556	0.0146163
	GO:0003341	cilium movement	biological_process	7	dnah11;LOC109641961;LOC109647808;lrrc6;spag17;zbbx	6	7	0.0189902
	GO:0019904	protein domain specific binding	molecular_function	5	akap7;atn1;LOC109625739;LOC109628113;LOC109628728;LOC109635138;LOC109642050;LOC109646112;nedd4;ogt;sirt1	11	16	0.0193044
	GO:0005581	collagen trimer	cellular_component	3	col16a1;LOC109629802;LOC109632582;LOC109632881;LOC109639277;LOC109639566;LOC109641998;LOC109645414;LOC109646160;LOC109646255;plod3	11	16	0.0193044
	GO:0016020	membrane	cellular_component	3	acer3;acsl5;acvr2a;aifm1;akap1;akap7;alpl;b3gnt3;b4galt7;b4gat1;bbs2;cacnb1;cask;ccdc51;cep350;chst10;chst1;clasp1;clint1;clstn1;cmtr2;cptp;crls1;csgalnact2;cunh6orf89;degs1;dgat2;dnajc14;dnajc7;eda;egfr;elovl6;ergic3;extl2;fam151b;fam19a5;fat1;fbxl2;fbxl3;ficd;fkrp;frem1;frmd4a;fxr1;fzd9;hmox2;hps4;icmt;igf1r;ildr2;itga3;itgb8;kdsr;kiaa1109;kiaa2013;klhdc10;lamc3;laptm4a;lbr;letm1;lmbr1;lmbrd2;l…	270	615	0.0210319
	GO:0043231	intracellular membrane-bounded organelle	cellular_component	8	abca1;chd2;chtop;LOC109635077;LOC109635482;LOC109635641;LOC109638126;LOC109640948;LOC109642377;LOC109644047;LOC109647034;lrrc59;neu3;snx15;trim33;ugt8	16	26	0.0218231
	GO:0004252	serine-type endopeptidase activity	molecular_function	8	clpp;LOC109642632;LOC109644013;lonp2;pcsk7;rhbdd2;tysnd1	7	9	0.0252402
	GO:0007492	endoderm development	biological_process	6	ildr2;LOC109625098;LOC109645130;msn	4	4	0.0257708
	GO:0033334	fin morphogenesis	biological_process	8	frem1;hmcn1;itga3;LOC109645130	4	4	0.0257708
	GO:0046975	histone methyltransferase activity (H3-K36 specific	molecular_function	11	LOC109636871;LOC109639158;setd3	4	4	0.0257708
	GO:0042157	lipoprotein metabolic process	biological_process	6	LOC109633073;LOC109634145;LOC109643292;LOC109645833	4	4	0.0257708
	GO:0001841	neural tube formation	biological_process	10	LOC109632184;LOC109643200;LOC109644636;mpp5	4	4	0.0257708
	GO:0044615	nuclear pore nuclear basket	cellular_component	13	LOC109628379;LOC109646039;nup153;tpr	4	4	0.0257708
	GO:0008146	sulfotransferase activity	molecular_function	6	chst10;chst1;hs3st1;LOC109641996	4	4	0.0257708
	GO:0007339	binding of sperm to zona pellucida	biological_process	8	LOC109628052;LOC109628071;LOC109640758;ubap2l	4	4	0.0257708
	GO:0014068	positive regulation of phosphatidylinositol 3-kinase signaling	biological_process	12	LOC109632671;LOC109639258;nedd4;sirt1	4	4	0.0257708
	GO:0042632	cholesterol homeostasis	biological_process	9	alms1;ldlrap1;LOC109633073;sirt1	4	4	0.0257708
	GO:0045010	actin nucleation	biological_process	12	LOC109627893;LOC109631813;LOC109632616;spire2	4	4	0.0257708
	GO:0006869	lipid transport	biological_process	5	abca1;cptp;LOC109634145;LOC109639952;LOC109643292;LOC109645833;LOC109647034;npc1	8	11	0.029529
	GO:0008139	nuclear localization sequence binding	molecular_function	7	ipo5;kpna1;kpna4;LOC109623673;LOC109625720;LOC109628379;LOC109637920;LOC109646039	8	11	0.029529
	GO:0003700	transcription factor activity, sequence-specific DNA binding	molecular_function	4	arnt2;arntl;cir1;dmrt1;foxn3;gpbp1l1;LOC109624308;LOC109625701;LOC109626568;LOC109627174;LOC109627661;LOC109628341;LOC109628633;LOC109628645;LOC109629261;LOC109629371;LOC109630263;LOC109631944;LOC109632184;LOC109633098;LOC109634670;LOC109634979;LOC109635290;LOC109635537;LOC109637843;LOC109638735;LOC109639405;LOC109640330;LOC109640350;LOC109642471;LOC109642830;LOC109642921;LOC109643200;LOC10964350…	56	114	0.0296509
	GO:0005515	protein binding	molecular_function	4	akap7;appl2;arid2;arntl;cacnb1;cc2d2a;ccdc112;ccdc148;ccdc57;cdk2ap1;cdt1;cenpj;chtop;cir1;clasp1;clhc1;eaf2;fam133b;fbxo28;fnbp4;gmnn;gpatch8;hps4;ift57;LOC109624298;LOC109624308;LOC109624402;LOC109625200;LOC109625739;LOC109627067;LOC109628644;LOC109629172;LOC109630278;LOC109632184;LOC109632479;LOC109633812;LOC109634519;LOC109635687;LOC109637843;LOC109639378;LOC109639589;LOC109640793;LOC10964080…	76	160	0.0316418
	GO:0007420	brain development	biological_process	9	arnt2;bag6;dclk2;gas2l3;golga2;LOC109626329;LOC109627880;LOC109628633;LOC109628728;LOC109630264;LOC109630715;LOC109633837;LOC109638825;LOC109643506;mpp5;pagr1;pcsk7;phf8	18	31	0.0322378
	GO:0000785	chromatin	cellular_component	11	LOC109626329;LOC109635504;LOC109638524;LOC109639158;LOC109646437;nedd4;parpbp;sirt1;stag1	9	13	0.0323614
	GO:0005815	microtubule organizing center	cellular_component	11	ccdc124;cdk5rap2;cir1;dcaf12;fyn;haus6;LOC109630774;lrrc45;sac3d1	9	13	0.0323614
	GO:0030509	BMP signaling pathway	biological_process	13	acvr2a;bmp15;bmp6;LOC109625878;LOC109626568;LOC109627067;LOC109638054;LOC109639512;LOC109639589;LOC109642773	10	15	0.0341295
	GO:0005929	cilium	cellular_component	6	bbs2;cc2d2a;cep41;ift46;ift57;ift81;LOC109623529;LOC109641961;lrrc6;traf3ip1	10	15	0.0341295
	GO:0004843	thiol-dependent ubiquitin-specific protease activity	molecular_function	9	bap1;LOC109635796;LOC109641486;LOC109642015;LOC109646793;uchl1;uchl5;usp25;usp3;yod1;zranb1	11	17	0.0351197
	GO:0005814	centriole	cellular_component	10	ccsap;cep104;cep164;cep41;LOC109635687;LOC109646112;LOC109646302;LOC109646864;LOC109647021;poc1a;poc1b	11	17	0.0351197
	GO:0006364	rRNA processing	biological_process	11	c1d;ccdc86;dis3l;dkc1;LOC109637411;ncl;nol6;nop2;rpf1;rrp7a;sirt1;utp11;utp15	13	21	0.0355371
	GO:0007283	spermatogenesis	biological_process	7	acvr2a;bag6;ggnbp2;golga3;herpud2;lgr4;LOC109628644;LOC109633427;LOC109635798;LOC109635948;LOC109638749;sirt1	12	19	0.0355388
	GO:0006950	response to stress	biological_process	4	gadd45b;gadd45g;hsp90b1;LOC109625451;trap1	5	6	0.041257
	GO:0009880	embryonic pattern specification	biological_process	7	LOC109626568;LOC109635290;LOC109643506;LOC109645279;meis1	5	6	0.041257
	GO:0042578	phosphoric ester hydrolase activity	molecular_function	6	LOC109632220;LOC109641226;pter;rbbp8;synj1	5	6	0.041257
	GO:0071108	protein K48-linked deubiquitination	biological_process	11	LOC109641486;LOC109642015;LOC109646793;usp25;yod1	5	6	0.041257
	GO:0005487	nucleocytoplasmic transporter activity	molecular_function	4	LOC109623673;LOC109628379;LOC109646039;nup153;tpr	5	6	0.041257
	GO:0031418	L-ascorbic acid binding	molecular_function	6	LOC109630335;LOC109643556;LOC109644400;ogfod2;plod3	5	6	0.041257
	GO:0042073	intraciliary transport	biological_process	7	ift20;ift46;ift57;ift81;traf3ip1	5	6	0.041257
	GO:0015631	tubulin binding	molecular_function	6	fyn;ift81;LOC109631876;LOC109641961;tpr	5	6	0.041257
	GO:0045892	negative regulation of transcription, DNA-templated	biological_process	12	arntl;cir1;cops2;daxx;kdm4a;lgr4;LOC109626329;LOC109628981;LOC109634609;LOC109636096;LOC109638749;LOC109640165;LOC109644054;LOC109644113;LOC109644967;pou2f1;sirt1;smarce1;yaf2;zgpat	20	36	0.0429812
	GO:0008017	microtubule binding	molecular_function	7	cep350;clasp1;gas2l3;kif4a;kif5c;kif9;LOC109625055;LOC109627893;LOC109632211;LOC109632616;LOC109633837;LOC109635836;LOC109643318;LOC109645937;map10;nde1;stard9;tpm4;traf3ip1;wdr43	20	36	0.0429812

## Sheet: Table S4
Table S4. Pathway enrichment analysis of DGEs with differential RNA methylation level
Groups	Pathway ID	Pathway	Genes	DEG_number	Total_number	pvalue
WF vs. WM	ko04932	Non-alcoholic fatty liver disease (NAFLD)	LOC109629172;LOC109638434;LOC109641998;ndufv3;pik3r6	5	5	0.0158371
	ko04068	FoxO signaling pathway	cdk8;fbxo32;foxm1;foxn2;foxn3;gabarapl2;gabarap;gadd45b;ick;igf1r;irf2bp2;LOC109623703;LOC109624556;LOC109625451;LOC109625896;LOC109629252;LOC109632735;LOC109635565;LOC109635798;LOC109636212;LOC109636277;LOC109637588;LOC109638437;LOC109642323;LOC109642417;LOC109643260;LOC109643538;LOC109645909;LOC109646012;LOC109646274;LOC109646995;LOC109647293;LOC109647535;LOC109648109;mapk6;mdm2;mrps23;pask;pik…	48	88	0.0242249
	ko05164	Influenza A	ankrd40;hnrnpul1;irf2bp2;kpna4;kpna6;LOC109623703;LOC109624036;LOC109639577;LOC109642323;LOC109648286;pcsk7;pik3r6;raver1	13	19	0.025832
	ko04260	Cardiac muscle contraction	akap9;cacnb2;cchcr1;ice1;LOC109624998;LOC109625055;LOC109625598;LOC109627835;LOC109628305;LOC109632673;LOC109638649;LOC109640521;LOC109643156;LOC109644353;LOC109644646;LOC109646636;rspry1	17	27	0.0337
	ko05012	Parkinson's disease	ipo7;LOC109646549;ndufv3;uchl1	4	4	0.0363236
	ko00600	Sphingolipid metabolism	ect2;gadd45gip1;galc;kdsr;lins1;LOC109633239;LOC109634760;LOC109636493;neu3;plppr1;sgpp1;ugt8	12	18	0.0418394
	ko05230	Central carbon metabolism in cancer	LOC109626863;LOC109634233;pdk1;pdk4;pik3r6	5	6	0.0605155
	ko05146	Amoebiasis	hspb8;LOC109625937;LOC109629119;LOC109632711;pik3r6	5	6	0.0605155
	ko04152	AMPK signaling pathway	LOC109625650;LOC109638414;LOC109641998;pik3r6;stradb	5	6	0.0605155
	ko04350	TGF-beta signaling pathway	acvr2a;amh;bambi;bmpr1a;inha;irf2bp2;ism1;LOC109623703;LOC109625896;LOC109627373;LOC109629236;LOC109632932;LOC109637588;LOC109638437;LOC109642323;LOC109642417;LOC109643323;LOC109643538;LOC109647730;ltbp3;mapk6;mastl;mkx;myc;nog;rock1;skp1;smad2;tfdp1;tgfb3	30	55	0.0668592
	ko05200	Pathways in cancer	ankrd6;arhgap18;arhgef17;ccdc6;dapk3;hsp90ab1;irf2bp2;LOC109623703;LOC109625055;LOC109625937;LOC109628666;LOC109629119;LOC109629172;LOC109630263;LOC109635699;LOC109638850;LOC109640717;LOC109642323;LOC109642978;LOC109643156;LOC109644545;pik3r6;sltm	23	41	0.0732111
	ko05222	Small cell lung cancer		6	8	0.0764354
	ko04212	Longevity regulating pathway - worm	borcs5;timm23;ubl5	3	3	0.0832679
	ko05010	Alzheimer's disease	apbb1;bace1;ipo7;LOC109630080;LOC109640224;mme;ndufv3	7	10	0.0871365
	ko03018	RNA degradation	cnot2;cnot3;cnot4;cnot9;dcp2;ddx49;exosc10;exosc6;hspd1;LOC109626425;LOC109626904;LOC109628067;LOC109628343;LOC109632200;LOC109632648;LOC109643542;LOC109644324;LOC109645768;lsm3;mphosph6;pan3;papd5;pde12;thap5	24	44	0.0953312
	ko00270	Cysteine and methionine metabolism	ahcy;LOC109626186;LOC109638173;LOC109641108;LOC109642379;mdh1b;mdh2;mri1;slc35f6	9	14	0.099383
	ko00561	Glycerolipid metabolism	aldh7a1;bysl;dgkz;glyctk;LOC109626522;LOC109636493;LOC109638907;metrn;plppr1	9	14	0.099383
	ko03320	PPAR signaling pathway	acsl5;angptl4;fabp1;LOC109625365;LOC109637460;LOC109638907;LOC109641998;LOC109643565;LOC109646479;maats1;sh3rf1;slc27a6	12	20	0.106077
	ko04666	Fc gamma R-mediated phagocytosis	LOC109628195;LOC109629172;LOC109631388;pik3r6	4	5	0.11827
	ko00601	Glycosphingolipid biosynthesis - lacto and neolacto series	b3gnt2;b3gnt3;LOC109630101;LOC109640539	4	5	0.11827
	ko04380	Osteoclast differentiation	junb;LOC109624297;pik3r6;sltm	4	5	0.11827
	ko00983	Drug metabolism - other enzymes	dpyd;gmps;LOC109635641;LOC109646133;znf512b	5	7	0.136118
	ko04010	MAPK signaling pathway	cacnb2;daxx;fgfrl1;gadd45b;gna12;hspb8;LOC109623655;LOC109624297;LOC109625119;LOC109625451;LOC109625519;LOC109626893;LOC109626972;LOC109627122;LOC109627792;LOC109628122;LOC109628428;LOC109628432;LOC109629172;LOC109629252;LOC109630263;LOC109631304;LOC109631739;LOC109631876;LOC109632889;LOC109633097;LOC109633940;LOC109635565;LOC109636485;LOC109637588;LOC109638437;LOC109638758;LOC109640115;LOC109640…	64	132	0.1467
	ko04520	Adherens junction	ctnnd1;dcaf5;ehbp1;farp2;igf1r;irf2bp2;LOC109623703;LOC109624378;LOC109624556;LOC109629172;LOC109630341;LOC109633504;LOC109633880;LOC109634041;LOC109636153;LOC109637588;LOC109638437;LOC109639577;LOC109641163;LOC109642323;LOC109642417;LOC109645626;LOC109645727;LOC109646771;LOC109647636;mapk6;mical3;sall2;sh3rf1;smad2;tcf7l2;wasl	32	64	0.182974
	ko05133	Pertussis	LOC109628341;LOC109630080	2	2	0.190784
	ko04923	Regulation of lipolysis in adipocyte	abhd4;pik3r6	2	2	0.190784
	ko04930	Type II diabetes mellitus	LOC109641998;pik3r6	2	2	0.190784
	ko00130	Ubiquinone and other terpenoid-quinone biosynthesis	coq6;vkorc1l1	2	2	0.190784
	ko04122	Sulfur relay system	LOC109645059;tsfm	2	2	0.190784
	ko00532	Glycosaminoglycan biosynthesis - chondroitin sulfate / dermatan sulfate	b3galt6;LOC109624057	2	2	0.190784
	ko00670	One carbon pool by folate	mthfd2;mthfs	2	2	0.190784
	ko04261	Adrenergic signaling in cardiomyocytes	akap9;cacnb2;calm1;cchcr1;dock7;ice1;LOC109625055;LOC109625598;LOC109627430;LOC109628305;LOC109629252;LOC109630080;LOC109632499;LOC109632673;LOC109635337;LOC109635482;LOC109637588;LOC109640521;LOC109643156;LOC109644353;LOC109644646;LOC109645909;LOC109646274;mapk6;pik3r6;prkaca;rbmx2;rspry1	28	56	0.203845
	ko04922	Glucagon signaling pathway	irf2bp2;LOC109623703;LOC109630080;LOC109631479;LOC109635022;LOC109640116;LOC109642323;mark2;ppp4r3a;snrk	10	18	0.216931
	ko04015	Rap1 signaling pathway	LOC109628110;LOC109629172;LOC109630080;LOC109631832;LOC109639577;LOC109640717;LOC109644577;pik3r6;skap2;sltm	10	18	0.216931
	ko05132	Salmonella infection	LOC109624378;LOC109628827;LOC109629172;LOC109629236;LOC109629252;LOC109631849;LOC109636100;LOC109637588;LOC109639577;LOC109645626;LOC109646809;lrriq1;mapk6;pfn2;rilpl2;rnf40;rock1;wasl	18	35	0.223568
	ko05145	Toxoplasmosis	LOC109625937;LOC109629119;pik3r6	3	4	0.224101
	ko05130	Pathogenic Escherichia coli infection	LOC109646696;ncl;sart3	3	4	0.224101
	ko01230	Biosynthesis of amino acids	aldh7a1;ass1;cs;ireb2;LOC109627675;LOC109635235;LOC109638173;taldo1	8	14	0.226491
	ko04210	Apoptosis	dab2ip;endog;ipo7;LOC109639577;LOC109643318;LOC109643762;LOC109645551;pik3r6	8	14	0.226491
	ko05206	MicroRNAs in cancer	irf2bp2;LOC109623703;LOC109624410;LOC109625055;LOC109629225;LOC109630328;LOC109630814;LOC109632184;LOC109642323;LOC109642642;LOC109643192;LOC109643200;spry1;spry4;st14;tmprss7;trim33	17	33	0.230203
	ko04670	Leukocyte transendothelial migration	LOC109629172;LOC109639577;LOC109640717;pik3r6	4	6	0.233778
	ko00900	Terpenoid backbone biosynthesis	dhrs11;hmgcr;icmt;LOC109626244	4	6	0.233778
	ko04724	Glutamatergic synapse	LOC109628666;LOC109633249;LOC109633949;shank3	4	6	0.233778
	ko05321	Inflammatiory bowel disease (IBD)	eomes;LOC109624297;LOC109629225;LOC109635290	4	6	0.233778
	ko00330	Arginine and proline metabolism	aldh7a1;LOC109627675;LOC109647077;mtrr;p4ha1	5	8	0.23559
	ko04742	Taste transduction	ccdc25;kcnk5;LOC109624477;LOC109626609;pkd1	5	8	0.23559
	ko04020	Calcium signaling pathway	agtpbp1;calm1;lgr4;LOC109626962;LOC109627122;LOC109627430;LOC109630080;LOC109630117;LOC109633239;LOC109635337;LOC109635482;LOC109639202;LOC109639712;LOC109640090;LOC109643346;LOC109643348;nktr;prkaca;rspry1	19	38	0.264755
	ko05203	Viral carcinogenesis	chd2;irf2bp2;LOC109623703;LOC109626966;LOC109629172;LOC109629382;LOC109630827;LOC109641240;LOC109642283;LOC109642323;LOC109643800;LOC109647420;pik3r6;purb;ranbp1;scrib;snd1;ubr4	18	36	0.273186
	ko04514	Cell adhesion molecules (CAMs)	josd2;LOC109627386;LOC109628723;LOC109628805;LOC109630011;LOC109630341;LOC109630715;LOC109632215;LOC109634041;LOC109635702;LOC109636600;LOC109638825;LOC109644593;LOC109646771;nlgn2;sdc3;srrt;usf1	18	36	0.273186
	ko04914	Progesterone-mediated oocyte maturation	anapc13;bub1;hsp90ab1;igf1r;LOC109624556;LOC109627430;LOC109629252;LOC109636485;LOC109637588;LOC109645909;LOC109646274;LOC109647535;mapk6;mos;mrps23;pik3r6;prkaca;rbmx2	18	36	0.273186
	ko00564	Glycerophospholipid metabolism	bysl;crls1;dgkz;LOC109626522;LOC109632823;LOC109636493;LOC109640872;lypla2;metrn;plppr1;taz	11	21	0.277603
	ko05016	Huntington's disease	hip1r;ipo7;irf2bp2;LOC109623703;LOC109634750;LOC109642323;LOC109643187;LOC109645180;ndufv3;sin3a	10	19	0.287176
	ko05152	Tuberculosis	cebpd;cenpf;ipo7;irf2bp2;LOC109623703;LOC109630080;LOC109630952;LOC109642323;nfyc;spag5	10	19	0.287176
	ko04974	Protein digestion and absorption	col12a1;col24a1;kcnk5;LOC109639611;LOC109641473;LOC109644784;LOC109645414;mme;slc7a8	9	17	0.297405
	ko04070	Phosphatidylinositol signaling system	bysl;calm1;calu;dgkz;ip6k1;LOC109630080;LOC109632479;LOC109639202;LOC109640872;LOC109641783;LOC109646274;metrn;mtmr3;mtmr4;pik3r6	15	30	0.30138
	ko04810	Regulation of actin cytoskeleton	ankrd13a;arhgef6;dcaf5;dock7;ehbp1;enah;fgfrl1;gna12;itga3;LOC109625119;LOC109625166;LOC109626893;LOC109626962;LOC109628305;LOC109629172;LOC109629236;LOC109631739;LOC109632731;LOC109632889;LOC109633097;LOC109635684;LOC109636100;LOC109636153;LOC109637588;LOC109637983;LOC109639577;LOC109639921;LOC109640115;LOC109640133;LOC109641066;LOC109641163;LOC109642149;LOC109642153;LOC109642241;LOC109643002;LO…	57	123	0.302535
	ko04141	Protein processing in endoplasmic reticulum	ankib1;arih1;bag1;capn10;crebzf;cttnbp2;dnajc18;dnajc1;dnajc2;dnajc5;edem2;eif2ak3;herpud2;hsp90ab1;hsp90b1;hspa5;LOC109624379;LOC109626615;LOC109626710;LOC109626946;LOC109626988;LOC109627880;LOC109628428;LOC109628432;LOC109629180;LOC109633839;LOC109635270;LOC109637652;LOC109637774;LOC109637834;LOC109638267;LOC109639116;LOC109639250;LOC109639769;LOC109644807;LOC109645752;LOC109647827;lrrc45;mbtps…	55	119	0.316447
	ko05414	Dilated cardiomyopathy (DCM)	emd;hmcn1;LOC109625055;LOC109639577;LOC109643156;palld	6	11	0.333321
	ko04921	Oxytocin signaling pathway	dclk2;LOC109624297;LOC109625650;LOC109630080;LOC109639577;pik3r6	6	11	0.333321
	ko05410	Hypertrophic cardiomyopathy (HCM)	emd;hmcn1;LOC109625055;LOC109639577;LOC109643156;palld	6	11	0.333321
	ko04115	p53 signaling pathway	gadd45b;ipo7;LOC109625451;LOC109634912;LOC109639913;LOC109640530;LOC109640569;LOC109647535;mdm2;mrps23;sesn1;zadh2	12	24	0.335278
	ko04114	Oocyte meiosis	anapc13;bub1;calm1;dock7;fbxo43;fbxo5;fbxw11;igf1r;LOC109624556;LOC109625227;LOC109627430;LOC109630080;LOC109632499;LOC109637588;LOC109637618;LOC109640569;mapk6;mos;prkaca;skp1;smc4;ywhaq	22	46	0.335332
	ko05220	Chronic myeloid leukemia	arhgap18;arhgef17;LOC109642978;LOC109644545;pik3r6	5	9	0.347734
	ko04150	mTOR signaling pathway	cab39;eif4b;eif4e2;LOC109627373;LOC109629152;LOC109630855;LOC109637588;LOC109643323;LOC109645909;LOC109646274;mapk6;mastl;pask;pik3r6;prkaa1;tlk1	16	33	0.349087
	ko03040	Spliceosome	ahi1;alyref;ccdc93;cep164;dazl;ddx10;ddx18;ddx24;ddx47;ddx52;ddx54;dhx15;dhx37;fnbp4;hdlbp;helq;hnrnpu;LOC109623730;LOC109625739;LOC109626331;LOC109627572;LOC109627749;LOC109628428;LOC109628432;LOC109629890;LOC109631008;LOC109631791;LOC109632482;LOC109635161;LOC109636427;LOC109636585;LOC109641100;LOC109642841;LOC109644558;LOC109645372;lsm3;plrg1;poldip3;ppig;rbm18;samhd1;sf3a3;sf3b5;smndc1;snrpa;…	57	125	0.362392
	ko05231	Choline metabolism in cancer	bysl;pik3r6;slc22a16;slc44a4	4	7	0.36399
	ko00590	Arachidonic acid metabolism	LOC109632823;LOC109638308;ptges2;rnf34	4	7	0.36399
	ko00534	Glycosaminoglycan biosynthesis - heparan sulfate / heparin	b3galt6;extl2;hs2st1;LOC109643173	4	7	0.36399
	ko05223	Non-small cell lung cancer	LOC109630355;LOC109640717;LOC109644580;pik3r6	4	7	0.36399
	ko00830	Retinol metabolism	LOC109633856;LOC109635641;LOC109641256;rdh10	4	7	0.36399
	ko04660	T cell receptor signaling pathway	LOC109624297;LOC109629172;LOC109630827;pik3r6	4	7	0.36399
	ko05160	Hepatitis C	ankrd40;LOC109628341;pik3r6	3	5	0.382848
	ko04977	Vitamin digestion and absorption	LOC109633073;LOC109640398;slc19a1	3	5	0.382848
	ko04640	Hematopoietic cell lineage	LOC109624332;mme;sltm	3	5	0.382848
	ko00512	Mucin type O-glycan biosynthesis	c1galt1c1;galnt1;LOC109631428	3	5	0.382848
	ko04711	Circadian rhythm - fly	LOC109633302;LOC109642175;nfil3	3	5	0.382848
	ko04750	Inflammatory mediator regulation of TRP channels	LOC109630080;LOC109642667;pik3r6	3	5	0.382848
	ko04728	Dopaminergic synapse	agtpbp1;LOC109628666;LOC109630080	3	5	0.382848
	ko04360	Axon guidance	ankrd13a;ephb4;fchsd2;flrt2;LOC109626877;LOC109629172;LOC109633219;LOC109639681;LOC109640821;LOC109644043;LOC109644726;LOC109645192;lrig1;pdk1;pdk4;pik3r6;ryk	17	36	0.394698
	ko04024	cAMP signaling pathway	agtpbp1;irf2bp2;kcnh8;LOC109623703;LOC109624297;LOC109630080;LOC109642323;pik3r6	8	16	0.39497
	ko04140	Regulation of autophagy	atg4b;atg5;gabarapl2;gabarap;LOC109635591;pask;prkaa1;tlk1	8	16	0.39497
	ko00220	Arginine biosynthesis	ass1;mtrr	2	3	0.405817
	ko04072	Phospholipase D signaling pathway	bysl;pik3r6	2	3	0.405817
	ko00260	Glycine, serine and threonine metabolism	aldh7a1;glyctk	2	3	0.405817
	ko01210	2-Oxocarboxylic acid metabolism	cs;ireb2	2	3	0.405817
	ko00051	Fructose and mannose metabolism	gmppa;LOC109629276	2	3	0.405817
	ko05150	Staphylococcus aureus infection	LOC109627495;LOC109627685	2	3	0.405817
	ko04918	Thyroid hormone synthesis	hltf;ttf1	2	3	0.405817
	ko00100	Steroid biosynthesis	dhcr7;lbr	2	3	0.405817
	ko00563	Glycosylphosphatidylinositol(GPI)-anchor biosynthesis	pigs;unc119b	2	3	0.405817
	ko05014	Amyotrophic lateral sclerosis (ALS)	ipo7;LOC109633949	2	3	0.405817
	ko04612	Antigen processing and presentation	hsp90ab1;nfyc	2	3	0.405817
	ko04270	Vascular smooth muscle contraction	calm1;dock7;gna12;LOC109624136;LOC109626962;LOC109627430;LOC109629236;LOC109630080;LOC109632713;LOC109635337;LOC109636100;LOC109637588;LOC109642241;mapk6;prkaca;rock1	16	34	0.408661
	ko05100	Bacterial invasion of epithelial cells	arhgap10;dbnl;LOC109629172;LOC109639577;pik3r6;sept8	6	12	0.435963
	ko00981	Insect hormone biosynthesis	dhrs11	1	1	0.436901
	ko05204	Chemical carcinogenesis	spout1	1	1	0.436901
	ko04961	Endocrine and other factor-regulated calcium reabsorption	LOC109630952	1	1	0.436901
	ko00254	Aflatoxin	acaca	1	1	0.436901
	ko00770	Pantothenate and CoA biosynthesis	dpyd	1	1	0.436901
	ko04940	Type I diabetes mellitus	LOC109626555	1	1	0.436901
	ko00460	Cyanoamino acid metabolism	rnf34	1	1	0.436901
	ko00591	Linoleic acid	LOC109632823	1	1	0.436901
	ko00300	Lysine biosynthesis	aldh7a1	1	1	0.436901
	ko04924	Renin secretion	LOC109630080	1	1	0.436901
	ko04975	Fat digestion and absorption	LOC109633073	1	1	0.436901
	ko05020	Prion diseases	LOC109641248	1	1	0.436901
	ko04913	Ovarian Steroidogenesis	bmp15	1	1	0.436901
	ko03022	Basal transcription factors	gtf2a2;gtf2f1;ick;LOC109624983;LOC109625042;LOC109628707;LOC109629261;LOC109631144;mnat1;phf3;taf2;taf5;tbp;zmynd8	14	30	0.439331
	ko05211	Renal cell carcinoma	irf2bp2;LOC109623703;LOC109629172;LOC109642323;pik3r6	5	10	0.461488
	ko04978	Mineral absorption	LOC109630952;LOC109631433;LOC109639179;LOC109641473;slc30a1	5	10	0.461488
	ko04214	Apoptosis - fly	LOC109627666;LOC109627673;LOC109628011;LOC109647223;trafd1	5	10	0.461488
	ko04120	Ubiquitin mediated proteolysis	anapc13;ankib1;arih1;det1;enc1;fbxw11;fbxw7;fbxw9;hectd3;herc2;huwe1;kbtbd7;keap1;klhl11;klhl15;klhl36;klhl42;LOC109624581;LOC109625587;LOC109625822;LOC109626478;LOC109626710;LOC109628962;LOC109635796;LOC109637774;LOC109637975;LOC109639769;LOC109640210;LOC109640530;LOC109648192;mdm2;mycbp2;nedd4;phf12;phip;rad18;rcc1;rccd1;rnf20;rnf26;rrp9;skp1;spopl;trim59;ube2d2;ube2g1;ube2r2;zbtb8b;zranb1	49	110	0.463994
	ko04060	Cytokine-cytokine receptor interaction	acvr2a;amh;bmpr1a;LOC109625805;LOC109633911;LOC109638437;LOC109642051;LOC109642209;LOC109646012;LOC109646624;sltm;tgfb3	12	26	0.47449
	ko00230	Purine metabolism	ak6;baz2a;cant1;gmps;LOC109626746;LOC109627430;LOC109639920;nudt2;nudt5;polr2a;polr3d;polr3g;prune1;thap5;twistnb	15	33	0.485515
	ko00450	Selenocompound metabolism	aimp1;mars2;spout1;txnrd2	4	8	0.492391
	ko04611	Platelet activation	LOC109627685;LOC109639577;LOC109644577;pik3r6	4	8	0.492391
	ko04668	TNF signaling pathway	cebpd;dab2ip;junb;pik3r6	4	8	0.492391
	ko04727	GABAergic synapse	LOC109624477;LOC109628666;LOC109641025;slc38a10	4	8	0.492391
	ko04151	PI3K-Akt signaling pathway	cdc37;hsp90ab1;LOC109625937;LOC109628666;LOC109629119;pik3r6;sltm	7	15	0.506626
	ko00565	Ether lipid metabolism	gadd45gip1;LOC109632823;LOC109635838;LOC109636493;plppr1;poc1a;ugt8	7	15	0.506626
	ko00061	Fatty acid biosynthesis	acaca;acsl5;LOC109646479	3	6	0.531918
	ko04710	Circadian rhythm	fbxl3;LOC109642435;skp1	3	6	0.531918
	ko04022	cGMP - PKG signaling pathway	LOC109624297;LOC109630080;pik3r6	3	6	0.531918
	ko05216	Thyroid cancer	ccdc6;LOC109625055;LOC109643156	3	6	0.531918
	ko05416	Viral myocarditis	akap9;LOC109639577;LOC109641492	3	6	0.531918
	ko04726	Serotonergic synapse	LOC109628666;LOC109640224;LOC109645465	3	6	0.531918
	ko00053	Ascorbate and aldarate metabolism	aldh7a1;LOC109635641;LOC109645052	3	6	0.531918
	ko05412	Arrhythmogenic right ventricular cardiomyopathy (ARVC)	emd;LOC109639577;LOC109642705	3	6	0.531918
	ko04066	HIF-1 signaling pathway	irf2bp2;LOC109623703;LOC109642323;pdk1;pdk4;pik3r6	6	13	0.535097
	ko05161	Hepatitis B	ipo7;irf2bp2;LOC109623703;LOC109624297;LOC109642323;pik3r6	6	13	0.535097
	ko04912	GnRH signaling pathway	calm1;LOC109627430;LOC109629172;LOC109629252;LOC109630080;LOC109635337;LOC109637588;LOC109640090;LOC109648109;mapk6;prkaca;rnf40	12	27	0.542674
	ko04012	ErbB signaling pathway	LOC109625119;LOC109626893;LOC109627373;LOC109631739;LOC109632735;LOC109632889;LOC109633097;LOC109637588;LOC109639202;LOC109640115;LOC109640133;LOC109642149;LOC109642153;LOC109643323;LOC109644040;LOC109644231;LOC109645085;LOC109645909;LOC109646274;LOC109647403;LOC109648109;mapk6;myc;pak4;pik3r6;prdm10;samd4a;zbtb48	28	64	0.544846
	ko04916	Melanogenesis	calm1;fzd6;irf2bp2;LOC109623703;LOC109627430;LOC109630080;LOC109633880;LOC109635337;LOC109637588;LOC109642323;LOC109645645;mapk6;prkaca;rbmx2;tcf7l2	15	34	0.546189
	ko04540	Gap junction	LOC109624378;LOC109627430;LOC109635337;LOC109637588;LOC109645551;LOC109648109;mapk6;prkaca;rbmx2;rnf40;tubb4b	11	25	0.564496
	ko04621	NOD-like receptor signaling pathway	erbin;hsp90ab1;hsp90b1;LOC109629252;LOC109634581;LOC109635977;LOC109637588;LOC109638758;LOC109642015;mapk6;syngr2	11	25	0.564496
	ko05169	Epstein-Barr virus infection	hspb8;irf2bp2;LOC109623703;LOC109630814;LOC109642323;pik3r6;purb;snd1	8	18	0.564747
	ko04933	AGE-RAGE signaling pathway in diabetic complications	col1a2;LOC109624297;LOC109629172;LOC109629252;LOC109630929;LOC109632735;LOC109637588;LOC109638437;LOC109639202;LOC109642417;LOC109645909;LOC109646274;LOC109647276;mapk6;pik3r6;smad2;tgfb3	17	39	0.566923
	ko05134	Legionellosis	dyrk1a;eef1g;hipk3;ipo7;LOC109632141	5	11	0.568294
	ko05215	Prostate cancer	hsp90ab1;irf2bp2;LOC109623703;LOC109642323;pik3r6	5	11	0.568294
	ko04130	SNARE interactions in vesicular transport	LOC109626096;LOC109646680;stx10;stx6;vamp7	5	11	0.568294
	ko04713	Circadian entrainment	LOC109628666;LOC109630080	2	4	0.587532
	ko04725	Cholinergic synapse	LOC109628666;pik3r6	2	4	0.587532
	ko00790	Folate biosynthesis	alpl;tsfm	2	4	0.587532
	ko05162	Measles	LOC109634692;pik3r6	2	4	0.587532
	ko04723	Retrograde endocannabinoid signaling	LOC109624477;LOC109628666	2	4	0.587532
	ko04925	Aldosterone synthesis and secretion	dclk2;LOC109630080	2	4	0.587532
	ko04211	Longevity regulating pathway - mammal	LOC109641998;pik3r6	2	4	0.587532
	ko05032	Morphine addiction	LOC109624477;LOC109628666	2	4	0.587532
	ko00511	Other glycan degradation	alkbh5;neu3	2	4	0.587532
	ko04672	Intestinal immune network for IgA production	LOC109625805;LOC109633940	2	4	0.587532
	ko05166	HTLV-I infection	irf2bp2;LOC109623703;LOC109624297;LOC109630827;LOC109632619;LOC109635951;LOC109642323;pik3r6;ranbp1;zfp36l1	10	23	0.588025
	ko04510	Focal adhesion	arhgap5;capn10;col1a2;col9a3;dcaf5;dock7;ehbp1;igf1r;itga3;lamc3;LOC109624556;LOC109625119;LOC109625519;LOC109625937;LOC109626893;LOC109626962;LOC109627387;LOC109628043;LOC109629119;LOC109629172;LOC109629236;LOC109631739;LOC109632889;LOC109633097;LOC109635387;LOC109636100;LOC109636153;LOC109637588;LOC109639577;LOC109640115;LOC109640133;LOC109642149;LOC109642153;LOC109644040;LOC109644231;LOC109645…	53	123	0.589961
	ko04014	Ras signaling pathway	LOC109628666;LOC109629172;LOC109630080;LOC109631832;LOC109640717;pik3r6;sltm	7	16	0.593471
	ko03410	Base excision repair	LOC109636362;LOC109640493;neil1;parp1;pcna;poll;ssrp1	7	16	0.593471
	ko00562	Inositol phosphate metabolism	LOC109632479;LOC109632753;LOC109639202;LOC109641783;LOC109645052;mtmr3;mtmr4	7	16	0.593471
	ko00240	Pyrimidine metabolism	baz2a;cant1;dctpp1;dpyd;LOC109626746;nudt2;polr2a;polr3d;polr3g;twistnb;txnrd2;znf512b	12	28	0.607473
	ko04720	Long-term potentiation	irf2bp2;LOC109623703;LOC109630080;LOC109642323	4	9	0.608116
	ko04110	Cell cycle	anapc13;bub1;cdc45;cdc7;e2f3;gadd45b;irf2bp2;LOC109623703;LOC109623951;LOC109625227;LOC109625451;LOC109627061;LOC109632735;LOC109633229;LOC109636485;LOC109636842;LOC109637114;LOC109640330;LOC109640569;LOC109642287;LOC109642323;LOC109642417;LOC109643027;LOC109645515;LOC109646669;LOC109646946;LOC109647293;LOC109647535;mcm7;mdm2;mrps23;myc;pcna;skp1;smad2;smc4;tfdp1;tgfb3;ywhaq;zbtb40	40	94	0.628757
	ko05202	Transcriptional misregulation in cancers	bmp2k;ccnl1;cdk9;cebpd;jmjd1c;LOC109626232;LOC109630263;LOC109631328;LOC109635290;LOC109635699;LOC109639684;LOC109643187;LOC109646092;LOC109646669;LOC109647293;LOC109647343;meis2;sin3a;six4;sltm;tspan6;wt1	22	52	0.632621
	ko05322	Systemic lupus erythematosus	LOC109626966;LOC109630120;LOC109635871	3	7	0.657864
	ko04062	Chemokine signaling pathway	LOC109628666;LOC109629172;pik3r6	3	7	0.657864
	ko05034	Alcoholism	LOC109626966;LOC109628666;LOC109629382;LOC109630080;LOC109630120	5	12	0.662816
	ko00630	Glyoxylate and dicarboxylate metabolism	cs;glyctk;ireb2;mdh1b;mdh2	5	12	0.662816
	ko04630	Jak-STAT signaling pathway	irf2bp2;LOC109623703;LOC109625200;LOC109625896;LOC109630929;LOC109638842;LOC109642323;LOC109643538;LOC109645834;LOC109645909;LOC109646274;LOC109646624;LOC109647276;LOC109648109;myc;pik3r6;ralgps2;raver1;socs2;socs6	20	48	0.665232
	ko00620	Pyruvate metabolism	acaca;aldh7a1;LOC109631048;mdh1b;mdh2;me1;yipf5	7	17	0.671714
	ko05142	Chagas disease (American trypanosomiasis)	pik3r6	1	2	0.683018
	ko00980	Metabolism of xenobiotics by cytochrome P450	LOC109635641	1	2	0.683018
	ko05110	Vibrio cholerae infection	LOC109642763	1	2	0.683018
	ko00740	Riboflavin metabolism	trmt5	1	2	0.683018
	ko00592	alpha-Linolenic acid metabolism	LOC109632823	1	2	0.683018
	ko04973	Carbohydrate digestion and absorption	pik3r6	1	2	0.683018
	ko05031	Amphetamine addiction	LOC109630080	1	2	0.683018
	ko04013	MAPK signaling pathway - fly	LOC109640186	1	2	0.683018
	ko00430	Taurine and hypotaurine metabolism	rnf34	1	2	0.683018
	ko00982	Drug metabolism - cytochrome P450	LOC109635641	1	2	0.683018
	ko04960	Aldosterone-regulated sodium reabsorption	pik3r6	1	2	0.683018
	ko05120	Epithelial cell signaling in Helicobacter pylori infection	LOC109625159	1	2	0.683018
	ko00250	Alanine, aspartate and glutamate metabolism	ass1	1	2	0.683018
	ko01051	Biosynthesis of	LOC109635235	1	2	0.683018
	ko04910	Insulin signaling pathway	acaca;calm1;dock7;eif4e2;fnbp1;LOC109627373;LOC109630080;LOC109636810;LOC109637588;LOC109643260;LOC109643323;LOC109644231;LOC109645909;LOC109646274;LOC109648109;mapk6;mknk2;pik3r6;pprc1;prkaa1;prkaca;sh3rf1;socs2	23	56	0.702393
	ko00970	Aminoacyl-tRNA biosynthesis	aimp1;ears2;kars;LOC109627999;LOC109644250;mars2	6	15	0.705298
	ko00514	Other types of O-glycan biosynthesis	lfng;LOC109629974;LOC109630101;ogt	4	10	0.705867
	ko00030	Pentose phosphate pathway	dera;idnk;LOC109635235;taldo1	4	10	0.705867
	ko00310	Lysine degradation	aldh7a1;cbx1;kdm5a;kdm5c;kmt2d;kmt5b;LOC109626185;LOC109629187;LOC109633377;LOC109638204;LOC109638782;LOC109641752;LOC109647032;phf6;setd1a	15	37	0.708976
	ko04919	Thyroid hormone signaling pathway	irf2bp2;LOC109623703;LOC109639577;LOC109642323;LOC109643187;med30;pik3r6;sin3a	8	20	0.709503
	ko04962	Vasopressin-regulated water reabsorption	LOC109637058;plekhh2	2	5	0.723989
	ko05214	Glioma	LOC109630080;pik3r6	2	5	0.723989
	ko04650	Natural killer cell mediated cytotoxicity	LOC109624297;pik3r6	2	5	0.723989
	ko04976	Bile secretion	LOC109642279;slc22a31	2	5	0.723989
	ko00340	Histidine metabolism	aldh7a1;carnmt1	2	5	0.723989
	ko00410	beta-Alanine metabolism	aldh7a1;dpyd	2	5	0.723989
	ko04917	Prolactin signaling pathway	LOC109628341;pik3r6	2	5	0.723989
	ko03008	Ribosome biogenesis in eukaryotes	ak6;atad2b;efl1;gnl3;imp4;isg20l2;LOC109628915;LOC109633504;LOC109637104;LOC109637411;LOC109641853;LOC109643542;LOC109647357;nol6;nop56;rrp7a;tbl3;utp15;wdr43	19	47	0.725541
	ko04512	ECM-receptor interaction	col1a2;col9a3;ism1;itga3;lamc3;LOC109625937;LOC109627387;LOC109629119;LOC109635387;megf8;npnt;tmeff2;vasn;vwf	14	35	0.728879
	ko04530	Tight junction	akap9;cask;ccdc102a;ccdc146;cchcr1;cep128;clip1;dbnl;dcaf5;ehbp1;ice1;LOC109624378;LOC109627386;LOC109627696;LOC109628558;LOC109628805;LOC109628979;LOC109629172;LOC109633377;LOC109633504;LOC109633588;LOC109636153;LOC109636600;LOC109639577;LOC109644593;LOC109645626;LOC109645909;LOC109646407;lrrc45;mical3;mpp2;mpp5;myh11;mylip;nin;numa1;odf2;ofd1;pacsin2;rbmx2;rnf40;sfi1;shroom4;usf1;ybx2	45	109	0.730343
	ko04340	Hedgehog signaling pathway	fbxw11;hhip;LOC109636212;lrp10;prkaca;stk36;sufu	7	18	0.739784
	ko04722	Neurotrophin signaling pathway	ikzf4;LOC109629172;LOC109630080;LOC109630922;LOC109633315;LOC109647603;mtpn;pik3r6;rai14	9	23	0.741318
	ko04391	Hippo signaling pathway -fly	cdh23;clstn1;fat1;LOC109631924;rere	5	13	0.74264
	ko03020	RNA polymerase	baz2a;polr2a;polr3d;polr3g;twistnb	5	13	0.74264
	ko01212	Fatty acid metabolism	acaca;acsl5;hacd2;LOC109625365;LOC109646479	5	13	0.74264
	ko04915	Estrogen signaling pathway	hsp90ab1;LOC109630080;pik3r6	3	8	0.757147
	ko04370	VEGF signaling pathway	hspb8;LOC109629172;LOC109629252;LOC109633239;LOC109637588;LOC109639202;LOC109645909;LOC109646274;mapk6;pik3r6	10	26	0.768529
	ko03450	Non-homologous end-joining	lig4;LOC109638201;poll;wdr24	4	11	0.784481
	ko04310	Wnt signaling pathway	aes;bambi;fbxw11;fzd6;irf2bp2;LOC109623703;LOC109624297;LOC109625412;LOC109625708;LOC109625896;LOC109626013;LOC109626589;LOC109627623;LOC109628311;LOC109628785;LOC109633504;LOC109633880;LOC109636062;LOC109636100;LOC109636212;LOC109638737;LOC109640530;LOC109640752;LOC109642323;LOC109642417;LOC109643538;LOC109644059;LOC109645645;morf4l1;myc;prkaca;skp1;sostdc1;tcf7l2	34	85	0.790255
	ko04080	Neuroactive ligand-receptor interaction	agtpbp1;lgr4;LOC109624477;LOC109625966;LOC109633249;LOC109638776;LOC109639712;LOC109643666;LOC109643829;LOC109646624;znf367	11	29	0.792083
	ko04330	Notch signaling pathway	aes;bptf;hes1;irf2bp2;lfng;LOC109623703;LOC109625412;LOC109625708;LOC109625896;LOC109626589;LOC109626892;LOC109627651;LOC109639910;LOC109642323;LOC109643538;LOC109645645;snw1	17	44	0.797511
	ko05168	Herpes simplex infection	alyref;ankrd40;arntl;clock;daxx;dock7;eif2ak3;gltscr2;irf2bp2;LOC109623703;LOC109624983;LOC109625587;LOC109626331;LOC109627572;LOC109629261;LOC109630341;LOC109633504;LOC109635690;LOC109638758;LOC109639226;LOC109642323;LOC109643800;LOC109647420;phf3;polr2a;purb;raver1;skp1;srsf3;syngr2;taf5;tbp;ube2r2	33	83	0.801042
	ko00071	Fatty acid degradation	acsl5;aldh7a1;eci2;LOC109625365;LOC109646479	5	14	0.807535
	ko05221	Acute myeloid leukemia	LOC109635699;pik3r6	2	6	0.820024
	ko04744	Phototransduction	calm1;LOC109630080	2	6	0.820024
	ko00140	Steroid hormone biosynthesis	LOC109635249;LOC109635641	2	6	0.820024
	ko04740	Olfactory transduction	kcnh8;LOC109630080	2	6	0.820024
	ko00860	Porphyrin and chlorophyll metabolism	ears2;LOC109635641	2	6	0.820024
	ko04662	B cell receptor signaling pathway	LOC109624297;pik3r6	2	6	0.820024
	ko05218	Melanoma	pik3r6	1	3	0.821618
	ko05033	Nicotine addiction	LOC109624477	1	3	0.821618
	ko04664	Fc epsilon RI signaling pathway	pik3r6	1	3	0.821618
	ko00910	Nitrogen metabolism	ppp1r7	1	3	0.821618
	ko04213	Longevity regulating pathway - multiple species	pik3r6	1	3	0.821618
	ko04614	Renin-angiotensin system	mme	1	3	0.821618
	ko00533	Glycosaminoglycan biosynthesis - keratan sulfate	b3gnt2	1	3	0.821618
	ko05140	Leishmaniasis	LOC109628195	1	3	0.821618
	ko04971	Gastric acid secretion	LOC109630080	1	3	0.821618
	ko05213	Endometrial cancer	pik3r6	1	3	0.821618
	ko05210	Colorectal cancer	pik3r6	1	3	0.821618
	ko04320	Dorso-ventral axis formation	LOC109637588;LOC109645294;LOC109648109;mapk6;ralgps2;spire2	6	17	0.827312
	ko03060	Protein export	hspa5;oxa1l;srprb	3	9	0.831663
	ko02010	ABC transporters	abcf2;abcf3;LOC109647034	3	9	0.831663
	ko04931	Insulin resistance	dock7;evi5l;LOC109627373;LOC109636810;LOC109637215;LOC109638434;LOC109643260;LOC109643323;LOC109645909;LOC109646274;maats1;mastl;ogt;pask;pik3r6;pprc1;prkaa1;rabgap1;slc27a6	19	50	0.832189
	ko03460	Fanconi anemia pathway	fancc;fancg;hes1;LOC109630523;pms1;rad18;slx4;usp1;wdr48	9	25	0.836736
	ko00190	Oxidative phosphorylation	atp5b;dnttip2;LOC109624998;LOC109627835;LOC109629673;LOC109638649;LOC109642179;LOC109646636;ndufv3	9	25	0.836736
	ko04146	Peroxisome	acsl5;eci2;LOC109634328;LOC109646479;pex14;sod2;trappc8	7	20	0.844489
	ko04390	Hippo signaling pathway	cyr61;LOC109630827;LOC109639577;LOC109642283;nf2;scrib;tead4	7	20	0.844489
	ko00510	N-Glycan biosynthesis	LOC109629180;LOC109632917;LOC109641486;lrr1;man2a2;mgat2;mgat4a	7	20	0.844489
	ko00500	Starch and sucrose metabolism	LOC109635641;LOC109637121	2	7	0.884889
	ko05212	Pancreatic cancer	LOC109629172;pik3r6	2	7	0.884889
	ko05219	Bladder cancer	ankrd6;dapk3	2	7	0.884889
	ko04622	RIG-I-like receptor signaling pathway	atg5;azi2;ddx27;LOC109627853;LOC109629252;LOC109634893;LOC109639225;otud5	8	24	0.892787
	ko04970	Salivary secretion	LOC109630080	1	4	0.899647
	ko04071	Sphingolipid signaling pathway	pik3r6	1	4	0.899647
	ko04610	Complement and coagulation cascades	LOC109627685	1	4	0.899647
	ko01040	Biosynthesis of unsaturated fatty acids	hacd2	1	4	0.899647
	ko00040	Pentose and glucuronate interconversions	LOC109635641	1	4	0.899647
	ko00760	Nicotinate and nicotinamide metabolism	nmnat1	1	4	0.899647
	ko03013	RNA transport	alyref;bud13;ccdc93;cep164;eif2s2;eif4b;eif4e2;fyco1;gemin5;LOC109623673;LOC109625297;LOC109627572;LOC109628067;LOC109628379;LOC109628915;LOC109629152;LOC109629890;LOC109630855;LOC109631275;LOC109634539;LOC109636613;LOC109637028;LOC109639018;LOC109640559;LOC109640561;LOC109641853;LOC109643617;LOC109646039;LOC109646812;LOC109647357;nin;nup153;nup50;nup62;poldip3;sec13;tacc1;thoc5;thoc7;tpr	40	105	0.900522
	ko04145	Phagosome	ccdc18;cenpf;iqce;ism1;lca5;LOC109628705;LOC109629462;LOC109631849;LOC109634305;LOC109634629;LOC109638567;LOC109639577;LOC109645551;LOC109645626;LOC109645752;lrriq1;mtrr;nde1;rilpl2;spag5;tbcc;tubb4b	22	61	0.911812
	ko04144	Endocytosis	arfgap3;arl1;asap2;borcs5;ccdc158;ccdc18;ccny;cenpf;dab2;dopey2;epn2;fbxo8;fgfrl1;grk3;ift27;igf1r;iqce;kif18a;kif21a;kif22;kif4a;kif7;kif9;lca5;LOC109624556;LOC109628428;LOC109628432;LOC109628705;LOC109628962;LOC109629172;LOC109629393;LOC109629462;LOC109630599;LOC109631538;LOC109632573;LOC109632791;LOC109634629;LOC109637992;LOC109638437;LOC109638567;LOC109639111;LOC109640895;LOC109641066;LOC1096…	64	165	0.918976
	ko04920	Adipocytokine signaling pathway	acsl5;LOC109641998;LOC109643260;LOC109643565;LOC109645909;LOC109646479;pprc1;prkaa1	8	25	0.919164
	ko00520	Amino sugar and nucleotide sugar metabolism	gmppa;gnpnat1;npl	3	11	0.923486
	ko03430	Mismatch repair	mlh3;msh6;pcna;pms1	4	14	0.92431
	ko00020	Citrate cycle (TCA cycle)	cs;ireb2;mdh1b;mdh2	4	14	0.92431
	ko03050	Proteasome	cops2;LOC109638811;LOC109646260;psme3	4	14	0.92431
	ko05205	Proteoglycans in cancer	ankrd27;asb8;dbnl;gpc3;LOC109629172;LOC109638735;LOC109639577;LOC109644166;pik3r6;slf1	10	31	0.931551
	ko03015	mRNA surveillance pathway	alyref;bud13;ccdc93;cep164;cpsf4;dock7;hnrnpab;LOC109627572;LOC109628067;LOC109632499;LOC109636183;LOC109636613;LOC109638570;LOC109640374;pabpn1l;pabpn1;poldip3;rasip1;rbm19;scaf8	20	58	0.942443
	ko00052	Galactose metabolism	LOC109637121	1	5	0.943561
	ko00480	Glutathione metabolism	rnf34	1	5	0.943561
	ko04215	Apoptosis - multiple species	ipo7	1	5	0.943561
	ko00062	Fatty acid elongation	hacd2	1	5	0.943561
	ko03440	Homologous recombination	sycp2;sycp3;wdr24	3	12	0.949544
	ko00380	Tryptophan metabolism	aldh7a1;LOC109630538;spout1	3	12	0.949544
	ko04142	Lysosome	ap4s1;galc;laptm4a;LOC109636296;LOC109636822;LOC109637084;naf1;scpep1	8	27	0.955573
	ko04620	Toll-like receptor signaling pathway	LOC109629252;LOC109637588;LOC109638758;LOC109645909;LOC109646274;lrriq1;mapk6;pik3r6;syngr2	9	30	0.958281
	ko04550	Signaling pathways regulating pluripotency of stem cells	LOC109627174;LOC109638794;LOC109645180;meis2;otx1;pik3r6	6	22	0.964997
	ko01200	Carbon metabolism	cs;idnk;ireb2;LOC109635235;mdh1b;mdh2;me1;taldo1	8	28	0.96757
	ko04064	NF-kappa B signaling pathway	cdk5rap2	1	6	0.968269
	ko03420	Nucleotide excision repair	ercc6l2;ercc6;ick;LOC109626988;LOC109641288;mki67;mnat1;pcna;xpa	9	31	0.969216
	ko00010	Glycolysis / Gluconeogenesis	aldh7a1;LOC109632753	2	11	0.982975
	ko00280	Valine, leucine and isoleucine degradation	aldh7a1	1	8	0.989979
	ko00640	Propanoate metabolism	acaca	1	9	0.994371
	ko03030	DNA replication	mcm7;mcm8;pcna	3	17	0.994597
	ko04623	Cytosolic DNA-sensing pathway	polr3d;polr3g	2	15	0.99776
	ko03010	Ribosome	fam83d;LOC109628496;LOC109634070;LOC109636870;LOC109639157;LOC109639512;LOC109644940;lrrc71;mrpl3;mrps12;rbbp8;rnf139;rnf145;rpl7l1;znf740	15	60	0.99925
GF vs. GM	ko04115	p53 signaling pathway	bax;ccnb1;cdk2;cdk4;gadd45b;gadd45g;gtse1;ipo7;LOC109625451;LOC109631327;LOC109632688;LOC109634912;LOC109639913;LOC109640530;LOC109640569;LOC109641073;LOC109645343;LOC109647535;pten;sesn1;znf346	21	35	0.0102575
	ko04974	Protein digestion and absorption	col16a1;LOC109629802;LOC109632881;LOC109636686;LOC109639566;LOC109640605;LOC109641473;LOC109645130;LOC109645414;LOC109645808;LOC109646160;LOC109646255;mme;slc7a8	14	22	0.017898
	ko04152	AMPK signaling pathway	ccdc57;elavl2;LOC109625650;LOC109632582;LOC109638414;LOC109639277;LOC109641998	7	9	0.0224459
	ko04260	Cardiac muscle contraction	cacna2d2;cacnb1;cchcr1;golga2;ice1;LOC109624998;LOC109625055;LOC109625598;LOC109626516;LOC109630533;LOC109632673;LOC109638649;LOC109646636;LOC109647036;rspry1;slc9a7;tpm4	17	29	0.0270399
	ko05203	Viral carcinogenesis	chd1l;chd2;fyn;irf2bp2;LOC109623703;LOC109626926;LOC109626966;LOC109629172;LOC109633222;LOC109634380;LOC109634758;LOC109642323;LOC109643450;LOC109644113;LOC109645937;LOC109646290;LOC109647420;ranbp1;snd1;ush1c;znf217	21	38	0.0328841
	ko04530	Tight junction	cask;ccdc146;cchcr1;cdk4;cep128;cep135;cep152;ctnnal1;dbnl;dcaf5;ehbp1;fyn;golga2;golga3;ice1;LOC109627159;LOC109628558;LOC109629172;LOC109630100;LOC109633043;LOC109633377;LOC109633504;LOC109633569;LOC109634321;LOC109635584;LOC109635654;LOC109636600;LOC109636838;LOC109638453;LOC109639158;LOC109639166;LOC109639577;LOC109641396;LOC109645408;LOC109645626;LOC109646112;LOC109646407;LOC109647036;LOC109…	58	123	0.0432853
	ko04060	Cytokine-cytokine receptor interaction	acvr2a;amh;bmp4;bmpr1b;eda;egfr;LOC109626051;LOC109633303;LOC109637071;LOC109639258;LOC109640322;LOC109646624;LOC109647461;met;pdgfra;sigirr;sltm	17	31	0.05699
	ko04977	Vitamin digestion and absorption	LOC109633073;LOC109633812;slc19a2;slc46a1	4	5	0.0817606
	ko04932	Non-alcoholic fatty liver disease (NAFLD)	LOC109629172;LOC109632582;LOC109634380;LOC109639277;LOC109641998	5	7	0.0895888
	ko05414	Dilated cardiomyopathy (DCM)	golga2;hmcn1;LOC109625055;LOC109639577;palld	5	7	0.0895888
	ko05410	Hypertrophic cardiomyopathy (HCM)	golga2;hmcn1;LOC109625055;LOC109639577;palld	5	7	0.0895888
	ko04666	Fc gamma R-mediated phagocytosis	LOC109628195;LOC109629172;LOC109631898;LOC109636469;marcks;memo1	6	9	0.0916549
	ko04015	Rap1 signaling pathway	fyn;LOC109628110;LOC109629172;LOC109631832;LOC109639125;LOC109639577;LOC109640717;LOC109643486;LOC109644989;sltm	10	18	0.121344
	ko04210	Apoptosis	aifm1;dab2ip;endog;ipo7;lmnb1;LOC109630264;LOC109634380;LOC109639577;LOC109643318;LOC109644013	10	18	0.121344
	ko04114	Oocyte meiosis	anapc13;anapc5;aurka;cdk2;cep350;fbxw11;igf1r;LOC109624556;LOC109625227;LOC109626412;LOC109628113;LOC109628728;LOC109633771;LOC109635138;LOC109635789;LOC109635836;LOC109637618;LOC109640569;LOC109647334;mapk6;mos;ppp3r1;smc2;smc4	24	50	0.131516
	ko04068	FoxO signaling pathway	ccnb1;cdk2;egfr;fbxl2;foxm1;foxn3;gabarap;gadd45b;gadd45g;homer2;homer3;igf1r;irf2bp2;lmtk2;LOC109623703;LOC109624556;LOC109625451;LOC109625750;LOC109628759;LOC109632688;LOC109633767;LOC109635798;LOC109636212;LOC109636277;LOC109641748;LOC109642323;LOC109643538;LOC109646026;LOC109646901;LOC109647293;LOC109647461;LOC109647535;LOC109648109;mapk6;nxpe3;pask;prmt9;pten;ralgps2;sirt1;sod2;usp9x;zbtb8a	43	95	0.136203
	ko00600	Sphingolipid metabolism	acer3;degs1;ect2;gadd45gip1;gla;kdsr;LOC109632546;LOC109633297;LOC109643545;neu3;sgms1;smpd1;ugt8	13	25	0.136587
	ko05161	Hepatitis B	fyn;ipo7;irf2bp2;LOC109623703;LOC109634380;LOC109634758;LOC109642323;znf217	8	14	0.13745
	ko05164	Influenza A	hnrnpul1;irf2bp2;kank1;kpna1;kpna4;LOC109623703;LOC109637920;LOC109639577;LOC109642323;LOC109648286;pcsk7;raver1	12	23	0.146498
	ko04013	MAPK signaling pathway - fly	LOC109640186;znf292	2	2	0.154549
	ko05322	Systemic lupus erythematosus	LOC109626966;LOC109628429;LOC109628613;LOC109635871;LOC109643450;ssb	6	10	0.154736
	ko04921	Oxytocin signaling pathway	dclk2;fyn;LOC109625650;LOC109637810;LOC109639577;LOC109641980	6	10	0.154736
	ko04211	Longevity regulating pathway - mammal	appl2;LOC109632582;LOC109634380;LOC109639277;LOC109641998;rb1cc1	6	10	0.154736
	ko05152	Tuberculosis	cebpd;cenpf;fyn;ipo7;irf2bp2;LOC109623703;LOC109640616;LOC109642323;nfyc;pcnt;spag5	11	21	0.15733
	ko00601	Glycosphingolipid biosynthesis - lacto and neolacto series	b3gnt3;b4gat1;LOC109633433;LOC109633576;st8sia1	5	8	0.163044
	ko04141	Protein processing in endoplasmic reticulum	amfr;arih1;bag1;bag6;bax;capn10;cttnbp2;dnajc14;dnajc1;dnajc21;dnajc2;dnajc7;eif2ak3;ganab;herpud2;hsp90ab1;hsp90b1;hspa5;hyou1;kiaa0141;LOC109624379;LOC109626615;LOC109627880;LOC109628428;LOC109628432;LOC109629269;LOC109632540;LOC109634331;LOC109634380;LOC109635270;LOC109636454;LOC109637774;LOC109638267;LOC109638334;LOC109638623;LOC109644689;LOC109645368;LOC109645752;LOC109647827;lrrc45;march7;m…	59	135	0.164131
	ko05222	Small cell lung cancer	ipo7;LOC109629119;LOC109630263;LOC109638850	4	6	0.169735
	ko00532	Glycosaminoglycan biosynthesis - chondroitin sulfate / dermatan sulfate	b4galt7;chpf2;csgalnact2;LOC109641996	4	6	0.169735
	ko04212	Longevity regulating pathway - worm	borcs5;clpp;ubl5	3	4	0.171332
	ko04930	Type II diabetes mellitus	LOC109632582;LOC109639277;LOC109641998	3	4	0.171332
	ko04740	Olfactory transduction	LOC109624248;LOC109645130;ncs1	3	4	0.171332
	ko00053	Ascorbate and aldarate metabolism	aldh7a1;LOC109635641;LOC109638126	3	4	0.171332
	ko04612	Antigen processing and presentation	hsp90ab1;hspa4;nfyc	3	4	0.171332
	ko00620	Pyruvate metabolism	acat1;aldh7a1;ep400;LOC109642377;mdh1b;mdh2;me1;pdhx;yipf5	9	17	0.18232
	ko00240	Pyrimidine metabolism	baz2a;dctpp1;LOC109627738;LOC109629248;LOC109634062;LOC109635250;LOC109646656;LOC109647954;nt5c2;nudt2;pold4;pole;polr2a;polr3c;twistnb	15	31	0.195728
	ko03018	RNA degradation	btg1;c1d;cnot3;cnot9;dcp2;dhx30;dis3l;exosc4;hnrnpr;hspd1;LOC109624086;LOC109624667;LOC109626425;LOC109627067;LOC109628067;LOC109630913;LOC109632200;LOC109640686;LOC109644324;LOC109645768;lrrc59;mphosph6;oxr1;papd5	24	53	0.224089
	ko05200	Pathways in cancer	appl2;arhgap32;arnt2;ccdc6;hsp90ab1;irf2bp2;LOC109623703;LOC109625055;LOC109628666;LOC109629119;LOC109629172;LOC109630263;LOC109630335;LOC109634338;LOC109635699;LOC109638850;LOC109640717;LOC109642323;lrig2;sltm	20	44	0.245502
	ko00983	Drug metabolism - other enzymes	gmps;impdh2;LOC109635641;LOC109646133;LOC109647954	5	9	0.252281
	ko04320	Dorso-ventral axis formation	egfr;etv6;LOC109626258;LOC109627096;LOC109627893;LOC109631813;LOC109632616;LOC109635789;LOC109645294;LOC109648109;mapk6;osr2;ralgps2;spire2	14	30	0.258905
	ko00450	Selenocompound metabolism	fam92a;LOC109629248;mars2;spout1	4	7	0.276596
	ko05012	Parkinson's disease	ipo7;LOC109644013;LOC109646549;uchl1	4	7	0.276596
	ko04215	Apoptosis - multiple species	ipo7;LOC109624394;LOC109630264;LOC109644013	4	7	0.276596
	ko04020	Calcium signaling pathway	egfr;lgr4;LOC109627122;LOC109628113;LOC109630037;LOC109630289;LOC109633771;LOC109635337;LOC109635482;LOC109637810;LOC109645130;LOC109647180;LOC109647334;pdgfra;ppp3r1;rspry1;ryr3	17	38	0.298639
	ko04670	Leukocyte transendothelial migration	LOC109629172;LOC109639577;LOC109640717	3	5	0.305688
	ko04640	Hematopoietic cell lineage	LOC109638859;mme;sltm	3	5	0.305688
	ko00533	Glycosaminoglycan biosynthesis - keratan sulfate	b4gat1;chst1;LOC109633433	3	5	0.305688
	ko01040	Biosynthesis of unsaturated fatty acids	elovl6;LOC109635957;LOC109646770	3	5	0.305688
	ko00830	Retinol metabolism	dhrsx;LOC109635641;LOC109641256	3	5	0.305688
	ko05014	Amyotrophic lateral sclerosis (ALS)	ipo7;LOC109640424;tomm40	3	5	0.305688
	ko00230	Purine metabolism	ak4;baz2a;fbxl16;gmps;impdh2;LOC109627738;LOC109630913;LOC109634062;LOC109635250;LOC109636681;LOC109639920;LOC109646656;LOC109647334;nt5c2;nudt2;pold4;pole;polr2a;polr3c;prune1;twistnb	21	48	0.311542
	ko04310	Wnt signaling pathway	bambi;cacybp;fbxw11;fzd6;fzd9;gsk3b;irf2bp2;LOC109623703;LOC109624402;LOC109625412;LOC109625708;LOC109628311;LOC109628785;LOC109632688;LOC109633504;LOC109633771;LOC109636062;LOC109636100;LOC109636212;LOC109636223;LOC109636468;LOC109638737;LOC109639166;LOC109639413;LOC109640530;LOC109640752;LOC109642323;LOC109642773;LOC109642921;LOC109643538;LOC109644059;LOC109644636;LOC109647562;map3k7;morf4l1;my…	38	90	0.319917
	ko04350	TGF-beta signaling pathway	acvr2a;amh;bambi;bmp4;bmp6;bmpr1b;irf2bp2;ism1;LOC109623703;LOC109624579;LOC109624788;LOC109626568;LOC109629236;LOC109642323;LOC109642921;LOC109643323;LOC109643538;LOC109647461;LOC109647730;mapk6;myc;nog;ppp4r1;smurf1;sp5	25	58	0.320425
	ko04621	NOD-like receptor signaling pathway	erbin;hsp90ab1;hsp90b1;LOC109628333;LOC109632540;LOC109635977;LOC109638758;LOC109641073;LOC109641578;LOC109642015;LOC109645161;map3k7;mapk6	13	29	0.333961
	ko00260	Glycine, serine and threonine metabolism	aldh7a1;LOC109632590	2	3	0.342232
	ko00130	Ubiquinone and other terpenoid-quinone biosynthesis	LOC109646209;vkorc1l1	2	3	0.342232
	ko04745	Phototransduction - fly	dclre1a;myo16	2	3	0.342232
	ko00591	Linoleic acid metabolism	LOC109632823;frem1	2	3	0.342232
	ko04918	Thyroid hormone synthesis	hltf;LOC109634380	2	3	0.342232
	ko05140	Leishmaniasis	LOC109628195;LOC109631898	2	3	0.342232
	ko00920	Sulfur metabolism	LOC109631327;LOC109634526	2	3	0.342232
	ko05216	Thyroid cancer	ccdc6;LOC109625055	2	3	0.342232
	ko04917	Prolactin signaling pathway	fyn;LOC109628341	2	3	0.342232
	ko05412	Arrhythmogenic right ventricular cardiomyopathy (ARVC)	LOC109639577;LOC109642705	2	3	0.342232
	ko04660	T cell receptor signaling pathway	LOC109626926;LOC109629172	2	3	0.342232
	ko04750	Inflammatory mediator regulation of TRP channels	fyn;sigirr	2	3	0.342232
	ko04950	Maturity onset diabetes of the young	LOC109626601;rfx1	2	3	0.342232
	ko00010	Glycolysis / Gluconeogenesis	aldh7a1;ep400;LOC109641226;LOC109642377;pdhx	5	10	0.349826
	ko04360	Axon guidance	ankrd13a;fyn;LOC109626350;LOC109626877;LOC109629172;LOC109629270;LOC109630577;LOC109633219;LOC109633837;LOC109634440;LOC109635676;LOC109635683;LOC109639125;LOC109641009;LOC109644043;LOC109645192;LOC109645930;lrig2;sema3d	19	44	0.351509
	ko00510	N-Glycan biosynthesis	ganab;LOC109630602;LOC109632917;LOC109633433;LOC109638600;LOC109641486;lrr1;man2a2;mgat4a;mgat5;rpn2;st6gal2	12	27	0.359137
	ko05100	Bacterial invasion of epithelial cells	arhgap10;dbnl;fyn;LOC109627595;LOC109629172;LOC109639439;LOC109639577	7	15	0.369081
	ko03320	PPAR signaling pathway	acsl5;eaf2;LOC109625365;LOC109632582;LOC109639277;LOC109641998;LOC109643565;LOC109643587;maats1	9	20	0.379905
	ko00190	Oxidative phosphorylation	atp5b;dnttip2;LOC109624998;LOC109626516;LOC109630533;LOC109638649;LOC109642179;LOC109642238;LOC109646636	9	20	0.379905
	ko04912	GnRH signaling pathway	egfr;fyn;LOC109625750;LOC109628113;LOC109629172;LOC109634380;LOC109635337;LOC109647334;LOC109648109;mapk6;rnf40	11	25	0.386745
	ko04713	Circadian entrainment	LOC109626644;LOC109628666;LOC109637810;LOC109641980	4	8	0.390149
	ko04668	TNF signaling pathway	cebpd;dab2ip;LOC109634380;LOC109640616	4	8	0.390149
	ko02010	ABC transporters	abca1;LOC109647034;LOC109647570;rundc3b	4	8	0.390149
	ko04726	Serotonergic synapse	LOC109628666;LOC109641980;LOC109645465;LOC109645695	4	8	0.390149
	ko03450	Non-homologous end-joining	dclre1b;LOC109626030;LOC109646965;wdr24	4	8	0.390149
	ko04080	Neuroactive ligand-receptor interaction	lgr4;LOC109624477;LOC109632740;LOC109634096;LOC109635315;LOC109637071;LOC109638599;LOC109639213;LOC109640350;LOC109643666;LOC109645256;LOC109646624;osr2	13	30	0.391357
	ko00981	Insect hormone biosynthesis	dhrs11	1	1	0.393235
	ko05204	Chemical carcinogenesis	spout1	1	1	0.393235
	ko00052	Galactose metabolism	gla	1	1	0.393235
	ko00740	Riboflavin metabolism	trmt5	1	1	0.393235
	ko00300	Lysine biosynthesis	aldh7a1	1	1	0.393235
	ko05143	African trypanosomiasis	LOC109642545	1	1	0.393235
	ko04975	Fat digestion and absorption	LOC109633073	1	1	0.393235
	ko01051	Biosynthesis of	LOC109635235	1	1	0.393235
	ko04913	Ovarian Steroidogenesis	bmp15	1	1	0.393235
	ko04540	Gap junction	egfr;fyn;LOC109625750;LOC109627062;LOC109631321;LOC109634096;LOC109635337;LOC109639258;LOC109640211;LOC109647334;LOC109648109;mapk6;pdgfra;rbmx2;rnf40	15	35	0.394586
	ko04010	MAPK signaling pathway	cacna2d2;cacnb1;daxx;dusp4;egfr;gadd45b;gadd45g;LOC109623655;LOC109625119;LOC109625451;LOC109625519;LOC109625750;LOC109627122;LOC109628122;LOC109628428;LOC109628432;LOC109629172;LOC109630263;LOC109631739;LOC109631876;LOC109632889;LOC109632897;LOC109633771;LOC109633940;LOC109634380;LOC109635098;LOC109638758;LOC109639258;LOC109640864;LOC109641504;LOC109642153;LOC109642921;LOC109644040;LOC109644449;…	55	135	0.397248
	ko05211	Renal cell carcinoma	arnt2;irf2bp2;LOC109623703;LOC109629172;LOC109630335;LOC109642323	6	13	0.405555
	ko00330	Arginine and proline metabolism	aldh7a1;LOC109636006;LOC109644400;LOC109647077;med21;myadm	6	13	0.405555
	ko00270	Cysteine and methionine metabolism	ahcy;LOC109625663;LOC109638173;LOC109641108;mdh1b;mdh2	6	13	0.405555
	ko03020	RNA polymerase	baz2a;LOC109635250;LOC109646656;polr2a;polr3c;twistnb	6	13	0.405555
	ko05206	MicroRNAs in cancer	bmi1;irf2bp2;LOC109623703;LOC109625055;LOC109632184;LOC109636469;LOC109642323;LOC109643200;LOC109644278;LOC109644967;marcks;spry1;trim33;zeb2	14	33	0.421025
	ko04725	Cholinergic synapse	LOC109628666;LOC109634380;LOC109641980	3	6	0.441641
	ko04611	Platelet activation	fyn;LOC109639577;LOC109643486	3	6	0.441641
	ko04610	Complement and coagulation cascades	LOC109638859;LOC109642632;LOC109647081	3	6	0.441641
	ko04022	cGMP - PKG signaling pathway	golga2;LOC109634380;LOC109645130	3	6	0.441641
	ko04110	Cell cycle	anapc13;anapc5;ccnb1;cdc7;cdk2;cdk4;cep350;gadd45b;gadd45g;gsk3b;irf2bp2;LOC109623703;LOC109625227;LOC109625276;LOC109625451;LOC109626412;LOC109628728;LOC109631944;LOC109632688;LOC109633229;LOC109634979;LOC109635138;LOC109637114;LOC109640330;LOC109640569;LOC109642095;LOC109642287;LOC109642323;LOC109642471;LOC109642921;LOC109644054;LOC109645343;LOC109645515;LOC109645638;LOC109646946;LOC109647293;L…	48	119	0.443834
	ko04330	Notch signaling pathway	cir1;irf2bp2;jag1;LOC109623703;LOC109624402;LOC109625412;LOC109625708;LOC109627820;LOC109634659;LOC109636468;LOC109639910;LOC109642323;LOC109643538;macrod2;ncor2;osr2;rnf6	17	41	0.447346
	ko03060	Protein export	hspa5;LOC109629269;sec63;srp14;srprb	5	11	0.448533
	ko00590	Arachidonic acid metabolism	frem1;LOC109632823;LOC109638308;ptges2;rnf34	5	11	0.448533
	ko05215	Prostate cancer	hsp90ab1;irf2bp2;LOC109623703;LOC109634380;LOC109642323	5	11	0.448533
	ko05166	HTLV-I infection	egr1;irf2bp2;LOC109623703;LOC109626926;LOC109634380;LOC109634758;LOC109635951;LOC109642323;LOC109643989;ranbp1;znf217	11	26	0.450238
	ko03440	Homologous recombination	LOC109628644;LOC109646965;pold4;recql4;sycp2;sycp3;wdr24	7	16	0.450414
	ko05034	Alcoholism	LOC109626966;LOC109628429;LOC109628613;LOC109628666;LOC109634380;LOC109643450;LOC109646290	7	16	0.450414
	ko05132	Salmonella infection	klc1;LOC109627159;LOC109627353;LOC109629172;LOC109629236;LOC109629311;LOC109636100;LOC109639577;LOC109645626;lrriq1;mapk6;pfn2;pkn2;rnf40	14	34	0.476789
	ko04514	Cell adhesion molecules (CAMs)	itgb8;LOC109630011;LOC109630715;LOC109632215;LOC109633569;LOC109635654;LOC109636600;LOC109637692;LOC109638825;LOC109639088;sdc3;srrt	12	29	0.479998
	ko04120	Ubiquitin mediated proteolysis	anapc13;anapc5;arih1;armc7;birc6;fbxl2;fbxw11;fbxw12;fbxw7;herc2;huwe1;ibtk;keap1;klhl11;klhl15;klhl26;klhl36;klhl42;LOC109624581;LOC109625276;LOC109625587;LOC109626478;LOC109635796;LOC109637305;LOC109637774;LOC109637846;LOC109637975;LOC109638623;LOC109640210;LOC109640530;LOC109641250;LOC109645638;LOC109648192;nedd4;phf12;phip;rad18;rnf150;rnf20;rnf26;smurf1;socs3;spopl;trim36;trim55;trim59;trip1…	51	128	0.485352
	ko04922	Glucagon signaling pathway	irf2bp2;LOC109623703;LOC109634380;LOC109635022;LOC109640116;LOC109642323;ppp4r3a;snrk	8	19	0.487904
	ko04914	Progesterone-mediated oocyte maturation	anapc13;anapc5;ccnb1;cdk2;hsp90ab1;igf1r;LOC109624556;LOC109625276;LOC109632540;LOC109635789;LOC109645638;LOC109646901;LOC109647334;LOC109647535;mapk6;mos;rbmx2	17	42	0.497575
	ko04915	Estrogen signaling pathway	fyn;hsp90ab1;LOC109634380;LOC109641980	4	9	0.500443
	ko00480	Glutathione metabolism	gsr;npepps;rnf34;txndc12	4	9	0.500443
	ko05010	Alzheimer's disease	ide;ipo7;LOC109624447;mme	4	9	0.500443
	ko04720	Long-term potentiation	irf2bp2;LOC109623703;LOC109634380;LOC109642323	4	9	0.500443
	ko04142	Lysosome	clhc1;ctns;ctsc;gla;laptm4a;LOC109630027;LOC109636296;LOC109637695;LOC109638060;LOC109641317;LOC109642003;naf1;npc1;smpd1;sumf2	15	37	0.501956
	ko05210	Colorectal cancer	appl2;lrig2	2	4	0.513133
	ko04911	Insulin secretion	LOC109634380;LOC109645695	2	4	0.513133
	ko05020	Prion diseases	egr1;LOC109641248	2	4	0.513133
	ko04550	Signaling pathways regulating pluripotency of stem cells	bmi1;LOC109627174;LOC109627289;LOC109628645;LOC109628788;LOC109642830;LOC109643506;LOC109643989;meis1	9	22	0.520077
	ko05134	Legionellosis	clk2;dyrk1a;eef1g;ipo7;LOC109639911	5	12	0.542685
	ko04512	ECM-receptor interaction	col4a1;col9a3;hmmr;ism1;itga3;itgb8;lamc3;LOC109627387;LOC109629119;LOC109636105;megf8;mrpl44;sdk1;usp19;vasn	15	38	0.554198
	ko04151	PI3K-Akt signaling pathway	hsp90ab1;LOC109628666;LOC109629119;LOC109634380;LOC109639125;LOC109641602;LOC109646586;sltm	8	20	0.559904
	ko04340	Hedgehog signaling pathway	bmp4;fbxw11;gsk3b;hhip;LOC109636212;LOC109640223;stk36;sufu	8	20	0.559904
	ko05168	Herpes simplex infection	alyref;arntl;cdk2;daxx;eif2ak3;gltscr2;irf2bp2;kank1;LOC109623703;LOC109624308;LOC109625587;LOC109626331;LOC109627572;LOC109629261;LOC109631327;LOC109633504;LOC109635250;LOC109637843;LOC109638758;LOC109639166;LOC109639226;LOC109640271;LOC109641073;LOC109642323;LOC109647420;map3k7;phf3;polr2a;pou2f1;raver1;socs3;tbp	32	82	0.564853
	ko04978	Mineral absorption	LOC109641473;slc30a1;slc46a1	3	7	0.565425
	ko00534	Glycosaminoglycan biosynthesis - heparan sulfate / heparin	b4galt7;extl2;hs3st1	3	7	0.565425
	ko04724	Glutamatergic synapse	LOC109628666;LOC109641980;shank3	3	7	0.565425
	ko00760	Nicotinate and nicotinamide metabolism	LOC109634062;nmnat1;nt5c2	3	7	0.565425
	ko04727	GABAergic synapse	fyn;LOC109624477;LOC109628666;LOC109638599;slc38a10;slc6a9	6	15	0.575931
	ko04630	Jak-STAT signaling pathway	irf2bp2;LOC109623703;LOC109625200;LOC109630929;LOC109632688;LOC109637071;LOC109637305;LOC109640322;LOC109642323;LOC109642921;LOC109643538;LOC109645834;LOC109646624;LOC109646901;LOC109647276;LOC109648109;myc;ralgps2;raver1;socs2;socs3;socs5;socs6;stam2	24	62	0.588091
	ko04920	Adipocytokine signaling pathway	acsl5;LOC109632582;LOC109633767;LOC109639277;LOC109641748;LOC109641998;LOC109643565;LOC109646026;pprc1;socs3	10	26	0.609478
	ko00980	Metabolism of xenobiotics by cytochrome P450	LOC109635641	1	2	0.63192
	ko05145	Toxoplasmosis	LOC109629119	1	2	0.63192
	ko04730	Long-term depression	LOC109637810	1	2	0.63192
	ko04940	Type I diabetes mellitus	cpd	1	2	0.63192
	ko00460	Cyanoamino acid metabolism	rnf34	1	2	0.63192
	ko04380	Osteoclast differentiation	sltm	1	2	0.63192
	ko00100	Steroid biosynthesis	lbr	1	2	0.63192
	ko04122	Sulfur relay system	ctu1	1	2	0.63192
	ko04971	Gastric acid secretion	LOC109630414	1	2	0.63192
	ko04662	B cell receptor signaling pathway	LOC109638859	1	2	0.63192
	ko00982	Drug metabolism - cytochrome P450	LOC109635641	1	2	0.63192
	ko05120	Epithelial cell signaling in Helicobacter pylori infection	LOC109625159	1	2	0.63192
	ko00072	Synthesis and degradation of ketone bodies	acat1	1	2	0.63192
	ko05321	Inflammatiory bowel disease (IBD)	LOC109635290	1	2	0.63192
	ko05205	Proteoglycans in cancer	asb8;dbnl;fyn;LOC109626342;LOC109627661;LOC109629172;LOC109633137;LOC109638735;LOC109639577	9	24	0.647837
	ko05160	Hepatitis C	kank1;LOC109628341	2	5	0.651429
	ko04744	Phototransduction	LOC109628113;LOC109648297	2	5	0.651429
	ko00603	Glycosphingolipid biosynthesis - globo series	gla;st8sia1	2	5	0.651429
	ko04614	Renin-angiotensin system	LOC109642545;mme	2	5	0.651429
	ko00860	Porphyrin and chlorophyll metabolism	hmox2;LOC109635641	2	5	0.651429
	ko05030	Cocaine addiction	LOC109634380;LOC109640793	2	5	0.651429
	ko04925	Aldosterone synthesis and secretion	dclk2;LOC109634380	2	5	0.651429
	ko00511	Other glycan degradation	LOC109642003;neu3	2	5	0.651429
	ko04062	Chemokine signaling pathway	fyn;LOC109628666;LOC109629172	3	8	0.670591
	ko00900	Terpenoid backbone biosynthesis	acat1;dhrs11;icmt	3	8	0.670591
	ko00062	Fatty acid elongation	elovl6;LOC109635957;LOC109646770	3	8	0.670591
	ko04510	Focal adhesion	arhgap5;capn10;col4a1;col9a3;dcaf5;egfr;ehbp1;frk;fyn;gsk3b;igf1r;itga3;itgb8;lamc3;LOC109624556;LOC109625119;LOC109625519;LOC109627387;LOC109628043;LOC109629119;LOC109629172;LOC109629236;LOC109631739;LOC109632688;LOC109632889;LOC109632897;LOC109633818;LOC109636100;LOC109636105;LOC109639258;LOC109639577;LOC109640338;LOC109642153;LOC109644040;LOC109644449;LOC109644847;LOC109645626;LOC109645754;LOC…	57	151	0.687402
	ko04723	Retrograde endocannabinoid signaling	LOC109624477;LOC109628666;LOC109638599;LOC109641980	4	11	0.687894
	ko00380	Tryptophan metabolism	acat1;aldh7a1;LOC109639644;spout1	4	11	0.687894
	ko05032	Morphine addiction	LOC109624477;LOC109628666;LOC109638599;LOC109641980	4	11	0.687894
	ko04810	Regulation of actin cytoskeleton	ankrd13a;arhgef1;arhgef6;dcaf5;egfr;ehbp1;fyn;itga3;itgb8;limk2;LOC109625119;LOC109625750;LOC109627159;LOC109629172;LOC109629236;LOC109631739;LOC109632731;LOC109632889;LOC109632897;LOC109633818;LOC109636100;LOC109639258;LOC109639577;LOC109641066;LOC109641163;LOC109642050;LOC109642153;LOC109642241;LOC109643002;LOC109644040;LOC109644449;LOC109644847;LOC109645626;LOC109645754;LOC109646901;LOC1096474…	55	146	0.692262
	ko00514	Other types of O-glycan biosynthesis	chst10;LOC109633433;ogt;plod3;st6gal2	5	14	0.703504
	ko04214	Apoptosis - fly	LOC109627666;LOC109627673;LOC109639441;LOC109647223;trafd1	5	14	0.703504
	ko00020	Citrate cycle (TCA cycle)	ep400;LOC109642377;mdh1b;mdh2;pdhx	5	14	0.703504
	ko01212	Fatty acid metabolism	acat1;acsl5;ccdc57;elovl6;LOC109625365	5	14	0.703504
	ko04014	Ras signaling pathway	LOC109627691;LOC109628666;LOC109629172;LOC109631832;LOC109639125;LOC109640165;LOC109640406;LOC109640717;LOC109646557;sltm	10	28	0.718011
	ko03460	Fanconi anemia pathway	fancb;LOC109630523;mlh1;palb2;polh;rad18;recql4;rmi1;slx4;usp1	10	28	0.718011
	ko05202	Transcriptional misregulation in cancers	aff4;arnt2;bmi1;ccnl1;cebpd;etv5;LOC109626232;LOC109630263;LOC109631944;LOC109635290;LOC109635699;LOC109640616;LOC109643187;LOC109643989;LOC109644095;LOC109644967;LOC109647293;meis1;mllt3;sltm;zbtb49	21	58	0.732531
	ko00565	Ether lipid metabolism	copb2;gadd45gip1;LOC109632823;LOC109643545;poc1a;poc1b;selenoi;ugt8	8	23	0.7427
	ko04520	Adherens junction	ctnnal1;dcaf5;egfr;ehbp1;frk;fyn;igf1r;irf2bp2;LOC109623703;LOC109624556;LOC109624824;LOC109629172;LOC109633504;LOC109638328;LOC109639166;LOC109639577;LOC109641163;LOC109642323;LOC109642773;LOC109645626;LOC109647461;map3k7;mapk6;met;mical3;wasf3	26	72	0.752574
	ko04261	Adrenergic signaling in cardiomyocytes	cacna2d2;cacnb1;cchcr1;golga2;ice1;LOC109625055;LOC109625598;LOC109628113;LOC109632673;LOC109632740;LOC109634380;LOC109635337;LOC109635482;LOC109646901;LOC109647036;LOC109647334;mapk6;rbmx2;rspry1;tpm4	20	56	0.755261
	ko00280	Valine, leucine and isoleucine degradation	acat1;aldh7a1;auh	3	9	0.755665
	ko05033	Nicotine addiction	LOC109624477;LOC109638599	2	6	0.756323
	ko05219	Bladder cancer	fyn;LOC109634338	2	6	0.756323
	ko04024	cAMP signaling pathway	irf2bp2;LOC109623703;LOC109638749;LOC109642323	4	12	0.760498
	ko00630	Glyoxylate and dicarboxylate metabolism	acat1;LOC109631063;mdh1b;mdh2	4	12	0.760498
	ko05133	Pertussis	LOC109628341	1	3	0.776764
	ko05221	Acute myeloid leukemia	LOC109635699	1	3	0.776764
	ko04072	Phospholipase D signaling pathway	memo1	1	3	0.776764
	ko00592	alpha-Linolenic acid metabolism	LOC109632823	1	3	0.776764
	ko05031	Amphetamine addiction	LOC109634380	1	3	0.776764
	ko00790	Folate biosynthesis	alpl	1	3	0.776764
	ko04650	Natural killer cell mediated cytotoxicity	sh3bp2	1	3	0.776764
	ko00604	Glycosphingolipid biosynthesis - ganglio series	st8sia1	1	3	0.776764
	ko00430	Taurine and hypotaurine metabolism	rnf34	1	3	0.776764
	ko00340	Histidine metabolism	aldh7a1	1	3	0.776764
	ko00040	Pentose and glucuronate interconversions	LOC109635641	1	3	0.776764
	ko00650	Butanoate metabolism	acat1	1	3	0.776764
	ko04672	Intestinal immune network for IgA production	LOC109633940	1	3	0.776764
	ko00670	One carbon pool by folate	LOC109629008	1	3	0.776764
	ko04391	Hippo signaling pathway -fly	clstn1;fat1;frmd4a;il16;LOC109629336;lrrc8d;rere	7	21	0.782492
	ko00310	Lysine degradation	acat1;aldh7a1;kmt2b;LOC109629044;LOC109633377;LOC109638204;LOC109639092;LOC109639135;LOC109639158;LOC109640892;LOC109641752;LOC109644957;LOC109647496;phf6;plod3;setbp1	16	46	0.78325
	ko00562	Inositol phosphate metabolism	LOC109623667;LOC109632220;LOC109632479;LOC109638126;memo1;mtmr3;pten;synj1	8	24	0.790132
	ko04916	Melanogenesis	fzd6;fzd9;gsk3b;irf2bp2;LOC109623703;LOC109625750;LOC109628113;LOC109635337;LOC109642323;LOC109642773;LOC109647334;mapk6;rbmx2	13	38	0.791664
	ko03022	Basal transcription factors	gtf2e1;gtf2f1;LOC109628707;LOC109629261;LOC109631144;mnat1;phf3;taf2;tbp;wdr70	10	30	0.804834
	ko00071	Fatty acid degradation	acat1;acsl5;aldh7a1;LOC109625365	4	13	0.819211
	ko04130	SNARE interactions in vesicular transport	mettl13;snap29;stx6;vamp7	4	13	0.819211
	ko04742	Taste transduction	LOC109624477;LOC109638599;pkd1	3	10	0.822012
	ko04728	Dopaminergic synapse	LOC109628666;LOC109634380;LOC109641980	3	10	0.822012
	ko04140	Regulation of autophagy	atg4b;gabarap;LOC109635591;LOC109647231;pask;tlk1	6	19	0.822739
	ko00970	Aminoacyl-tRNA biosynthesis	fam92a;LOC109627999;mars2;qrsl1;sars;yars2	6	19	0.822739
	ko04722	Neurotrophin signaling pathway	LOC109629172;LOC109634380;LOC109641419;LOC109645933;LOC109646899;LOC109647603;znf438	7	22	0.826454
	ko03008	Ribosome biogenesis in eukaryotes	atad2b;dkc1;fbl;gnl3;isg20l2;LOC109632017;LOC109633504;LOC109637411;LOC109639166;LOC109646227;lsg1;nol6;nop58;rpf1;rrp7a;utp15;utp18;wdr43	18	53	0.828289
	ko00061	Fatty acid biosynthesis	acsl5;ccdc57	2	7	0.832682
	ko04064	NF-kappa B signaling pathway	cdk5rap2;traip	2	7	0.832682
	ko01200	Carbon metabolism	acat1;ep400;LOC109631063;LOC109635235;LOC109641226;LOC109642377;mdh1b;mdh2;me1	9	28	0.835297
	ko04622	RIG-I-like receptor signaling pathway	azi2;fgfr1op2;LOC109627853;LOC109628549;LOC109641073;LOC109643494;LOC109646953;map3k7;ripk1	9	28	0.835297
	ko04144	Endocytosis	arfgap2;arl1;arl5a;borcs5;ccdc158;ccdc18;cenpf;clhc1;clint1;def6;egfr;epn2;epn3;eps15l1;fyn;gak;igf1r;kif22;kif4a;kif5c;kif7;kif9;ldlrap1;LOC109624556;LOC109626034;LOC109628428;LOC109628432;LOC109628705;LOC109629172;LOC109629311;LOC109629393;LOC109629690;LOC109629836;LOC109631800;LOC109632573;LOC109632791;LOC109632832;LOC109634502;LOC109634629;LOC109637992;LOC109640787;LOC109640887;LOC109641066;L…	69	191	0.844635
	ko04270	Vascular smooth muscle contraction	arhgef1;LOC109624136;LOC109625750;LOC109628113;LOC109629236;LOC109632713;LOC109635337;LOC109636100;LOC109642241;LOC109647334;mapk6	11	34	0.844752
	ko04910	Insulin signaling pathway	ccdc57;eif4e2;gsk3b;LOC109625750;LOC109625956;LOC109628113;LOC109633289;LOC109633767;LOC109641226;LOC109641748;LOC109643323;LOC109643958;LOC109646026;LOC109646901;LOC109648109;mapk6;mknk2;pprc1;rapgef1;shc1;socs2;socs3	22	65	0.851753
	ko03040	Spliceosome	ahi1;alyref;anp32a;bap1;bcas2;cep164;dcaf11;ddx10;ddx18;ddx47;ddx55;dhx32;fnbp4;hdlbp;hnrnpa3;LOC109623622;LOC109623730;LOC109625739;LOC109626331;LOC109627572;LOC109628428;LOC109628432;LOC109629840;LOC109629890;LOC109631008;LOC109631791;LOC109632482;LOC109635161;LOC109636058;LOC109640497;LOC109641072;LOC109641100;LOC109645372;plrg1;ppig;prpf3;samhd1;sssca1;tbcd;tcerg1;tra2b;uchl5;wdr74;wdr92;zgpat	45	128	0.860259
	ko00120	Primary bile acid biosynthesis	eaf2	1	4	0.864641
	ko00140	Steroid hormone biosynthesis	LOC109635641	1	4	0.864641
	ko00051	Fructose and mannose metabolism	LOC109641226	1	4	0.864641
	ko05223	Non-small cell lung cancer	LOC109640717	1	4	0.864641
	ko00410	beta-Alanine metabolism	aldh7a1	1	4	0.864641
	ko05220	Chronic myeloid leukemia	arhgap32	1	4	0.864641
	ko05016	Huntington's disease	dnah11;ift57;ipo7;irf2bp2;LOC109623703;LOC109642323;LOC109643187;rcor3	8	26	0.864902
	ko03010	Ribosome	LOC109634013;LOC109636870;LOC109639140;LOC109639157;LOC109639512;LOC109639589;LOC109641984;LOC109644194;mrpl10;mrpl1;mrpl21;mrpl34;mrpl3;mrps18a;mrps2;mrps7;rbbp8;rnf139;rnf145;rpl7l1	20	61	0.8837
	ko05416	Viral myocarditis	golga2;LOC109639577	2	8	0.886712
	ko04070	Phosphatidylinositol signaling system	dclre1a;ip6k1;LOC109623667;LOC109628113;LOC109632220;LOC109632479;LOC109646901;memo1;mtmr3;pten;synj1	11	36	0.897006
	ko04066	HIF-1 signaling pathway	irf2bp2;LOC109623703;LOC109630335;LOC109642323	4	15	0.901205
	ko04976	Bile secretion	LOC109642279;LOC109645695;rundc3b	3	12	0.909577
	ko00561	Glycerolipid metabolism	aldh7a1;dgat2;gla	3	12	0.909577
	ko04919	Thyroid hormone signaling pathway	fyn;irf2bp2;LOC109623703;LOC109639577;LOC109642323;LOC109643187;LOC109645080;med13	8	28	0.916419
	ko00500	Starch and sucrose metabolism	LOC109635641	1	5	0.917944
	ko05231	Choline metabolism in cancer	memo1	1	5	0.917944
	ko05162	Measles	LOC109644664	1	5	0.917944
	ko05130	Pathogenic Escherichia coli infection	ncl	1	5	0.917944
	ko05212	Pancreatic cancer	LOC109629172	1	5	0.917944
	ko04710	Circadian rhythm	fbxl3	1	5	0.917944
	ko00640	Propanoate metabolism	acat1	1	5	0.917944
	ko00250	Alanine, aspartate and glutamate metabolism	nit2	1	5	0.917944
	ko05169	Epstein-Barr virus infection	irf2bp2;LOC109623703;LOC109638859;LOC109642323;mcm3ap;snd1	6	22	0.919414
	ko01230	Biosynthesis of amino acids	aldh7a1;LOC109635235;LOC109636006;LOC109638173;med21;myadm	6	22	0.919414
	ko00520	Amino sugar and nucleotide sugar metabolism	gnpnat1;naa10	2	9	0.924155
	ko00030	Pentose phosphate pathway	LOC109635235;LOC109641226	2	9	0.924155
	ko03030	DNA replication	mcm7;mcm9;pold4;pole	4	16	0.92826
	ko03420	Nucleotide excision repair	armc7;bag6;LOC109638410;LOC109641288;LOC109644744;mnat1;pold4;pole	8	29	0.935137
	ko04370	VEGF signaling pathway	fyn;LOC109625750;LOC109629172;LOC109633771;LOC109633818;LOC109646901;mapk6;ppp3r1	8	29	0.935137
	ko03430	Mismatch repair	mlh1;msh6;pold4	3	13	0.936686
	ko03015	mRNA surveillance pathway	alyref;bud13;cep164;cpsf4;hnrnpab;hnrnpr;LOC109627572;LOC109628067;LOC109630413;LOC109636183;LOC109636613;LOC109638570;LOC109640374;pabpn1l;pabpn1;ppp4r1;rasip1;upf2	18	59	0.939635
	ko05146	Amoebiasis	LOC109629119	1	6	0.950268
	ko00564	Glycerophospholipid metabolism	crls1;LOC109632823;phospho1;pnpla6;ptdss1;selenoi	6	24	0.954673
	ko04933	AGE-RAGE signaling pathway in diabetic complications	bax;cdk4;col4a1;egr1;LOC109629172;LOC109630929;LOC109633220;LOC109646901;LOC109647276;LOC109647461;mapk6;mrpl44	12	43	0.958236
	ko04012	ErbB signaling pathway	egfr;fyn;gsk3b;LOC109625119;LOC109625242;LOC109625750;LOC109625956;LOC109631739;LOC109632889;LOC109632897;LOC109642153;LOC109642921;LOC109643323;LOC109644040;LOC109644449;LOC109644847;LOC109645754;LOC109646901;LOC109647403;LOC109647493;LOC109648087;LOC109648109;mapk6;myc;pak4;shc1;zbtb48	27	87	0.958863
	ko04146	Peroxisome	acsl5;LOC109627736;LOC109634328;LOC109647394;pex1;sod2;trappc8	7	28	0.963847
	ko00512	Mucin type O-glycan biosynthesis	c1galt1c1	1	7	0.969866
	ko04620	Toll-like receptor signaling pathway	LOC109625750;LOC109638758;LOC109641073;LOC109646901;lrriq1;map3k7;mapk6;ripk1	8	32	0.971101
	ko04150	mTOR signaling pathway	akt1s1;cab39;eif4b;eif4e2;LOC109625956;LOC109629152;LOC109630855;LOC109643323;LOC109646901;mapk6;pask;pten;tlk1	13	48	0.973702
	ko04390	Hippo signaling pathway	LOC109626926;LOC109635537;LOC109639577;ush1c	4	19	0.974068
	ko03050	Proteasome	cops2;LOC109636050;LOC109638811;psme3	4	19	0.974068
	ko04145	Phagosome	ccdc18;cenpf;ism1;LOC109628705;LOC109629269;LOC109629311;LOC109631800;LOC109634629;LOC109639577;LOC109640211;LOC109645626;LOC109645752;lrriq1;ncf1;nde1;pcnt;sh3pxd2a;spag5	18	64	0.978319
	ko04623	Cytosolic DNA-sensing pathway	polr3c;ripk1	2	12	0.978348
	ko03410	Base excision repair	neil1;neil3;pold4;pole	4	20	0.981825
	ko04931	Insulin resistance	gsk3b;hmces;lmtk2;LOC109633767;LOC109641748;LOC109643323;LOC109643958;LOC109646026;LOC109646901;maats1;ogt;pask;pprc1;pten;rabgap1;socs3;tbl2	17	65	0.991424
	ko03013	RNA transport	alyref;bud13;ccdc148;cep164;ddx28;eif4b;eif4e2;fxr1;gemin2;hnrnpr;LOC109623673;LOC109625956;LOC109627572;LOC109628067;LOC109628379;LOC109629152;LOC109629890;LOC109630855;LOC109631275;LOC109632017;LOC109636223;LOC109636613;LOC109639413;LOC109640561;LOC109646039;LOC109646812;mcm3ap;nup153;thoc7;tpr;trmt10c;upf2	32	112	0.994138

## Sheet: TableS5
Table S5. Pathway enrichment analysis of DGEs between flounder ovary and testis
Groups	Pathway_ID	Pathway	Up_Number	Down_Number	DEG_number	Total_number	pvalue
WF vs. WM	ko04218	Cellular senescence	62	48	110	165	0.00119494
	ko00360	Phenylalanine metabolism	8	8	16	18	0.00236835
	ko00563	Glycosylphosphatidylinositol (GPI)-anchor biosynthesis	0	19	19	23	0.00515362
	ko05222	Small cell lung cancer	37	30	67	102	0.0163492
	ko00600	Sphingolipid metabolism	20	20	40	58	0.0195057
	ko00590	Arachidonic acid metabolism	19	13	32	46	0.0294715
	ko03008	Ribosome biogenesis in eukaryotes	1	46	47	71	0.0336566
	ko00900	Terpenoid backbone biosynthesis	4	12	16	21	0.0372905
	ko04912	GnRH signaling pathway	41	23	64	100	0.0387831
	ko00061	Fatty acid biosynthesis	6	6	12	15	0.0409586
	ko04141	Protein processing in endoplasmic reticulum	38	73	111	181	0.0438449
	ko00532	Glycosaminoglycan biosynthesis - chondroitin sulfate / dermatan sulfate	9	8	17	23	0.048841
	ko01523	Antifolate resistance	13	9	22	31	0.0496759
	ko04919	Thyroid hormone signaling pathway	44	37	81	130	0.0497819
	ko05031	Amphetamine addiction	33	15	48	74	0.0508035
	ko04370	VEGF signaling pathway	21	21	42	64	0.0516761
	ko00564	Glycerophospholipid metabolism	42	23	65	103	0.0538493
	ko04745	Phototransduction - fly	15	5	20	28	0.0551516
	ko04720	Long-term potentiation	26	20	46	71	0.0564803
	ko05110	Vibrio cholerae infection	11	26	37	56	0.0577531
	ko05146	Amoebiasis	42	18	60	95	0.0610422
	ko04110	Cell cycle	33	48	81	131	0.0614548
	ko04211	Longevity regulating pathway	41	30	71	114	0.0638631
	ko04142	Lysosome	25	61	86	140	0.0663014
	ko04140	Autophagy - animal	46	44	90	147	0.0674185
	ko04210	Apoptosis	41	49	90	147	0.0674185
	ko04611	Platelet activation	58	31	89	146	0.0772238
	ko04933	AGE-RAGE signaling pathway in diabetic complications	50	25	75	122	0.0805917
	ko00260	Glycine, serine and threonine metabolism	15	16	31	47	0.0807621
	ko00591	Linoleic acid metabolism	9	3	12	16	0.0826961
	ko04964	Proximal tubule bicarbonate reclamation	15	5	20	29	0.0875386
	ko00330	Arginine and proline metabolism	19	16	35	54	0.0884636
	ko05020	Prion diseases	13	10	23	34	0.0898341
	ko00130	Ubiquinone and other terpenoid-quinone biosynthesis	5	5	10	13	0.0904201
	ko05216	Thyroid cancer	11	15	26	39	0.0906799
	ko05204	Chemical carcinogenesis	13	13	26	39	0.0906799
	ko00670	One carbon pool by folate	6	9	15	21	0.093071
	ko05016	Huntington disease	52	74	126	212	0.0968731
	ko04711	Circadian rhythm - fly	4	4	8	10	0.0972584
	ko04122	Sulfur relay system	0	6	6	7	0.100456
	ko04138	Autophagy - yeast	18	27	45	72	0.11503
	ko00983	Drug metabolism - other enzymes	15	20	35	55	0.117726
	ko03040	Spliceosome	13	66	79	131	0.117805
	ko04724	Glutamatergic synapse	67	20	87	145	0.118411
	ko04614	Renin-angiotensin system	6	8	14	20	0.125967
	ko04922	Glucagon signaling pathway	45	24	69	114	0.126971
	ko03320	PPAR signaling pathway	23	20	43	69	0.127404
	ko03410	Base excision repair	8	15	23	35	0.128934
	ko00515	Mannose type O-glycan biosynthesis	5	12	17	25	0.129439
	ko00860	Porphyrin and chlorophyll metabolism	5	15	20	30	0.130023
	ko04213	Longevity regulating pathway - multiple species	31	16	47	76	0.130704
	ko00603	Glycosphingolipid biosynthesis - globo and isoglobo series	3	6	9	12	0.13134
	ko04612	Antigen processing and presentation	16	17	33	52	0.131434
	ko04714	Thermogenesis	65	86	151	259	0.139761
	ko00561	Glycerolipid metabolism	26	15	41	66	0.141151
	ko04728	Dopaminergic synapse	64	32	96	162	0.142549
	ko00511	Other glycan degradation	1	11	12	17	0.1431
	ko00982	Drug metabolism - cytochrome P450	8	13	21	32	0.145693
	ko00514	Other types of O-glycan biosynthesis	10	8	18	27	0.147415
	ko04520	Adherens junction	35	26	61	101	0.150425
	ko00970	Aminoacyl-tRNA biosynthesis	0	28	28	44	0.151855
	ko04217	Necroptosis	38	44	82	138	0.156055
	ko05014	Amyotrophic lateral sclerosis (ALS)	24	15	39	63	0.156431
	ko00960	Tropane, piperidine and pyridine alkaloid biosynthesis	2	3	5	6	0.161036
	ko04216	Ferroptosis	10	19	29	46	0.16433
	ko04911	Insulin secretion	41	22	63	105	0.164378
	ko04713	Circadian entrainment	58	18	76	128	0.169554
	ko04730	Long-term depression	23	18	41	67	0.175983
	ko04068	FoxO signaling pathway	58	32	90	153	0.177716
	ko03018	RNA degradation	14	35	49	81	0.178676
	ko04212	Longevity regulating pathway - worm	21	21	42	69	0.185751
	ko04966	Collecting duct acid secretion	4	13	17	26	0.187734
	ko00270	Cysteine and methionine metabolism	12	19	31	50	0.189057
	ko00592	alpha-Linolenic acid metabolism	8	3	11	16	0.19296
	ko05132	Salmonella infection	26	21	47	78	0.195974
	ko05130	Pathogenic Escherichia coli infection	17	19	36	59	0.203528
	ko04113	Meiosis - yeast	9	27	36	59	0.203528
	ko05131	Shigellosis	23	21	44	73	0.205209
	ko00350	Tyrosine metabolism	15	10	25	40	0.20646
	ko04931	Insulin resistance	44	34	78	133	0.209677
	ko05165	Human papillomavirus infection	123	87	210	369	0.2197
	ko00053	Ascorbate and aldarate metabolism	8	4	12	18	0.220496
	ko05219	Bladder cancer	9	17	26	42	0.220998
	ko05120	Epithelial cell signaling in Helicobacter pylori infection	22	28	50	84	0.22327
	ko00480	Glutathione metabolism	8	26	34	56	0.22528
	ko00310	Lysine degradation	23	19	42	70	0.22534
	ko03020	RNA polymerase	3	16	19	30	0.225688
	ko00240	Pyrimidine metabolism	22	41	63	107	0.225924
	ko04360	Axon guidance	75	51	126	219	0.226375
	ko04540	Gap junction	38	21	59	100	0.228177
	ko05163	Human cytomegalovirus infection	83	58	141	246	0.230993
	ko05203	Viral carcinogenesis	55	54	109	189	0.234329
	ko05170	Human immunodeficiency virus 1 infection	61	58	119	207	0.238209
	ko05202	Transcriptional misregulation in cancer	67	39	106	184	0.243404
	ko00620	Pyruvate metabolism	10	14	24	39	0.247542
	ko05213	Endometrial cancer	16	20	36	60	0.24869
	ko04114	Oocyte meiosis	31	35	66	113	0.249121
	ko04913	Ovarian steroidogenesis	24	8	32	53	0.249391
	ko04111	Cell cycle - yeast	11	34	45	76	0.255601
	ko00062	Fatty acid elongation	5	16	21	34	0.260957
	ko04657	IL-17 signaling pathway	25	21	46	78	0.265495
	ko04512	ECM-receptor interaction	43	12	55	94	0.267841
	ko04971	Gastric acid secretion	35	16	51	87	0.271566
	ko04650	Natural killer cell mediated cytotoxicity	31	16	47	80	0.275284
	ko04975	Fat digestion and absorption	13	13	26	43	0.277474
	ko04660	T cell receptor signaling pathway	40	21	61	105	0.280736
	ko01524	Platinum drug resistance	15	24	39	66	0.282548
	ko02020	Two-component system	4	7	11	17	0.284369
	ko05012	Parkinson disease	38	52	90	157	0.288682
	ko04371	Apelin signaling pathway	62	33	95	166	0.2902
	ko05230	Central carbon metabolism in cancer	21	19	40	68	0.293485
	ko04341	Hedgehog signaling pathway - fly	11	8	19	31	0.294185
	ko04136	Autophagy - other	9	10	19	31	0.294185
	ko04974	Protein digestion and absorption	47	21	68	118	0.299845
	ko00254	Aflatoxin biosynthesis	2	0	2	2	0.300272
	ko00510	N-Glycan biosynthesis	6	26	32	54	0.301825
	ko00250	Alanine, aspartate and glutamate metabolism	13	11	24	40	0.309165
	ko00790	Folate biosynthesis	15	5	20	33	0.311801
	ko00980	Metabolism of xenobiotics by cytochrome P450	8	12	20	33	0.311801
	ko00400	Phenylalanine, tyrosine and tryptophan biosynthesis	3	2	5	7	0.312485
	ko04662	B cell receptor signaling pathway	25	17	42	72	0.314823
	ko04914	Progesterone-mediated oocyte maturation	26	30	56	97	0.316533
	ko00950	Isoquinoline alkaloid biosynthesis	5	4	9	14	0.331646
	ko00601	Glycosphingolipid biosynthesis - lacto and neolacto series	9	8	17	28	0.332351
	ko04624	Toll and Imd signaling pathway	14	12	26	44	0.338483
	ko00380	Tryptophan metabolism	16	10	26	44	0.338483
	ko04623	Cytosolic DNA-sensing pathway	8	14	22	37	0.344665
	ko05215	Prostate cancer	28	32	60	105	0.350778
	ko04666	Fc gamma R-mediated phagocytosis	39	22	61	107	0.359089
	ko00190	Oxidative phosphorylation	21	57	78	138	0.37438
	ko00340	Histidine metabolism	8	7	15	25	0.376376
	ko05034	Alcoholism	41	33	74	131	0.382224
	ko04918	Thyroid hormone synthesis	27	22	49	86	0.383974
	ko00471	D-Glutamine and D-glutamate metabolism	3	0	3	4	0.387678
	ko05166	Human T-cell leukemia virus 1 infection	81	67	148	265	0.388632
	ko04350	TGF-beta signaling pathway	35	25	60	106	0.392091
	ko00562	Inositol phosphate metabolism	35	15	50	88	0.393173
	ko04137	Mitophagy - animal	23	17	40	70	0.393252
	ko04320	Dorso-ventral axis formation	9	7	16	27	0.395125
	ko04072	Phospholipase D signaling pathway	63	34	97	173	0.3979
	ko00100	Steroid biosynthesis	5	7	12	20	0.40712
	ko05225	Hepatocellular carcinoma	53	48	101	181	0.422579
	ko05223	Non-small cell lung cancer	19	19	38	67	0.424998
	ko03060	Protein export	1	12	13	22	0.427402
	ko04011	MAPK signaling pathway - yeast	13	10	23	40	0.428827
	ko00512	Mucin type O-glycan biosynthesis	9	9	18	31	0.42898
	ko04712	Circadian rhythm - plant	1	3	4	6	0.437436
	ko04152	AMPK signaling pathway	50	32	82	147	0.438418
	ko05214	Glioma	22	18	40	71	0.44518
	ko03450	Non-homologous end-joining	2	7	9	15	0.445829
	ko00450	Selenocompound metabolism	2	7	9	15	0.445829
	ko00720	Carbon fixation pathways in prokaryotes	0	9	9	15	0.445829
	ko00531	Glycosaminoglycan degradation	5	9	14	24	0.445942
	ko05212	Pancreatic cancer	29	22	51	91	0.448128
	ko05210	Colorectal cancer	29	28	57	102	0.453168
	ko04978	Mineral absorption	17	8	25	44	0.455076
	ko04915	Estrogen signaling pathway	43	31	74	133	0.458047
	ko05320	Autoimmune thyroid disease	14	1	15	26	0.463011
	ko05161	Hepatitis B	42	39	81	146	0.468157
	ko04214	Apoptosis - fly	17	20	37	66	0.468726
	ko00920	Sulfur metabolism	4	1	5	8	0.472249
	ko00630	Glyoxylate and dicarboxylate metabolism	7	14	21	37	0.472588
	ko04961	Endocrine and other factor-regulated calcium reabsorption	22	10	32	57	0.473594
	ko04391	Hippo signaling pathway - fly	27	17	44	79	0.482564
	ko04920	Adipocytokine signaling pathway	27	17	44	79	0.482564
	ko04215	Apoptosis - multiple species	12	10	22	39	0.485593
	ko04916	Melanogenesis	43	24	67	121	0.487008
	ko04926	Relaxin signaling pathway	57	33	90	163	0.489758
	ko00534	Glycosaminoglycan biosynthesis - heparan sulfate / heparin	7	10	17	30	0.493552
	ko03013	RNA transport	19	66	85	154	0.493891
	ko05100	Bacterial invasion of epithelial cells	26	25	51	92	0.494204
	ko04070	Phosphatidylinositol signaling system	37	20	57	103	0.496725
	ko00460	Cyanoamino acid metabolism	4	2	6	10	0.499169
	ko04934	Cushing syndrome	61	37	98	178	0.503484
	ko00220	Arginine biosynthesis	8	4	12	21	0.504203
	ko04139	Mitophagy - yeast	12	6	18	32	0.507332
	ko00830	Retinol metabolism	9	15	24	43	0.509726
	ko00513	Various types of N-glycan biosynthesis	4	20	24	43	0.509726
	ko00565	Ether lipid metabolism	16	8	24	43	0.509726
	ko01040	Biosynthesis of unsaturated fatty acids	4	9	13	23	0.519992
	ko04626	Plant-pathogen interaction	4	3	7	12	0.521237
	ko04930	Type II diabetes mellitus	22	9	31	56	0.521785
	ko05323	Rheumatoid arthritis	16	21	37	67	0.522656
	ko04727	GABAergic synapse	48	13	61	111	0.526133
	ko04145	Phagosome	36	37	73	133	0.52778
	ko04962	Vasopressin-regulated water reabsorption	18	14	32	58	0.53149
	ko02010	ABC transporters	16	4	20	36	0.532482
	ko00730	Thiamine metabolism	7	1	8	14	0.540024
	ko05217	Basal cell carcinoma	28	11	39	71	0.540235
	ko05030	Cocaine addiction	20	13	33	60	0.540859
	ko04976	Bile secretion	34	12	46	84	0.547811
	ko00472	D-Arginine and D-ornithine metabolism	1	0	1	1	0.547989
	ko00623	Toluene degradation	1	0	1	1	0.547989
	ko00300	Lysine biosynthesis	0	1	1	1	0.547989
	ko00908	Zeatin biosynthesis	0	1	1	1	0.547989
	ko00364	Fluorobenzoate degradation	1	0	1	1	0.547989
	ko00333	Prodigiosin biosynthesis	0	1	1	1	0.547989
	ko00525	Acarbose and validamycin biosynthesis	1	0	1	1	0.547989
	ko00311	Penicillin and cephalosporin biosynthesis	1	0	1	1	0.547989
	ko00361	Chlorocyclohexane and chlorobenzene degradation	1	0	1	1	0.547989
	ko00523	Polyketide sugar unit biosynthesis	1	0	1	1	0.547989
	ko01055	Biosynthesis of vancomycin group antibiotics	1	0	1	1	0.547989
	ko00401	Novobiocin biosynthesis	0	1	1	1	0.547989
	ko00944	Flavone and flavonol biosynthesis	0	1	1	1	0.547989
	ko00901	Indole alkaloid biosynthesis	1	0	1	1	0.547989
	ko04921	Oxytocin signaling pathway	64	37	101	185	0.552846
	ko04927	Cortisol synthesis and secretion	33	14	47	86	0.555499
	ko04016	MAPK signaling pathway - plant	7	2	9	16	0.556442
	ko04144	Endocytosis	89	61	150	275	0.558984
	ko04146	Peroxisome	15	33	48	88	0.562998
	ko05205	Proteoglycans in cancer	78	49	127	233	0.56312
	ko00643	Styrene degradation	2	0	2	3	0.571768
	ko02026	Biofilm formation - Escherichia coli	1	1	2	3	0.571768
	ko04112	Cell cycle - Caulobacter	0	2	2	3	0.571768
	ko04979	Cholesterol metabolism	22	15	37	68	0.575344
	ko05134	Legionellosis	16	15	31	57	0.579243
	ko05410	Hypertrophic cardiomyopathy (HCM)	43	14	57	105	0.582135
	ko00120	Primary bile acid biosynthesis	7	4	11	20	0.584284
	ko00903	Limonene and pinene degradation	2	1	3	5	0.589442
	ko03430	Mismatch repair	2	10	12	22	0.596364
	ko04120	Ubiquitin mediated proteolysis	34	45	79	146	0.600348
	ko05414	Dilated cardiomyopathy (DCM)	47	13	60	111	0.601324
	ko00140	Steroid hormone biosynthesis	15	5	20	37	0.602945
	ko00750	Vitamin B6 metabolism	1	3	4	7	0.604038
	ko04340	Hedgehog signaling pathway	19	9	28	52	0.610884
	ko00280	Valine, leucine and isoleucine degradation	8	20	28	52	0.610884
	ko04960	Aldosterone-regulated sodium reabsorption	11	10	21	39	0.612196
	ko00740	Riboflavin metabolism	1	4	5	9	0.616694
	ko04925	Aldosterone synthesis and secretion	47	16	63	117	0.619357
	ko04973	Carbohydrate digestion and absorption	16	6	22	41	0.620997
	ko04910	Insulin signaling pathway	52	32	84	156	0.626881
	ko02024	Quorum sensing	1	5	6	11	0.627983
	ko04710	Circadian rhythm	10	13	23	43	0.629391
	ko05167	Kaposi sarcoma-associated herpesvirus infection	57	41	98	182	0.631956
	ko05340	Primary immunodeficiency	11	5	16	30	0.636627
	ko00710	Carbon fixation in photosynthetic organisms	6	10	16	30	0.636627
	ko04260	Cardiac muscle contraction	31	22	53	99	0.639635
	ko04622	RIG-I-like receptor signaling pathway	21	11	32	60	0.641252
	ko04664	Fc epsilon RI signaling pathway	21	11	32	60	0.641252
	ko04722	Neurotrophin signaling pathway	38	29	67	125	0.641772
	ko04530	Tight junction	67	53	120	223	0.643706
	ko04310	Wnt signaling pathway	57	26	83	155	0.654635
	ko05332	Graft-versus-host disease	8	1	9	17	0.656441
	ko01522	Endocrine resistance	29	27	56	105	0.656808
	ko04750	Inflammatory mediator regulation of TRP channels	38	18	56	105	0.656808
	ko04972	Pancreatic secretion	43	21	64	120	0.66217
	ko05010	Alzheimer disease	49	56	105	196	0.663472
	ko05322	Systemic lupus erythematosus	14	14	28	53	0.66637
	ko04928	Parathyroid hormone synthesis, secretion and action	52	21	73	137	0.6723
	ko00533	Glycosaminoglycan biosynthesis - keratan sulfate	8	3	11	21	0.672372
	ko05033	Nicotine addiction	22	7	29	55	0.672939
	ko05330	Allograft rejection	11	1	12	23	0.67968
	ko05221	Acute myeloid leukemia	15	17	32	61	0.691317
	ko00040	Pentose and glucuronate interconversions	6	8	14	27	0.693232
	ko04977	Vitamin digestion and absorption	9	5	14	27	0.693232
	ko00230	Purine metabolism	50	57	107	201	0.699246
	ko04550	Signaling pathways regulating pluripotency of stem cells	44	35	79	149	0.699607
	ko04270	Vascular smooth muscle contraction	53	26	79	149	0.699607
	ko04151	PI3K-Akt signaling pathway	121	80	201	375	0.700953
	ko05206	MicroRNAs in cancer	47	40	87	164	0.703243
	ko05143	African trypanosomiasis	10	6	16	31	0.705605
	ko00030	Pentose phosphate pathway	8	8	16	31	0.705605
	ko00520	Amino sugar and nucleotide sugar metabolism	8	18	26	50	0.706561
	ko05418	Fluid shear stress and atherosclerosis	44	37	81	153	0.708074
	ko05220	Chronic myeloid leukemia	23	22	45	86	0.716695
	ko04130	SNARE interactions in vesicular transport	6	13	19	37	0.722391
	ko00760	Nicotinate and nicotinamide metabolism	8	12	20	39	0.727587
	ko04625	C-type lectin receptor signaling pathway	34	22	56	107	0.730094
	ko04150	mTOR signaling pathway	41	47	88	167	0.735492
	ko00625	Chloroalkane and chloroalkene degradation	2	2	4	8	0.735827
	ko00521	Streptomycin biosynthesis	3	1	4	8	0.735827
	ko00981	Insect hormone biosynthesis	2	1	3	6	0.741448
	ko05412	Arrhythmogenic right ventricular cardiomyopathy (ARVC)	31	12	43	83	0.745902
	ko04621	NOD-like receptor signaling pathway	39	31	70	134	0.753973
	ko05032	Morphine addiction	47	15	62	119	0.754255
	ko00362	Benzoate degradation	0	2	2	4	0.755857
	ko04723	Retrograde endocannabinoid signaling	67	30	97	185	0.766317
	ko04721	Synaptic vesicle cycle	17	22	39	76	0.766957
	ko00020	Citrate cycle (TCA cycle)	3	15	18	36	0.772958
	ko04115	p53 signaling pathway	22	19	41	80	0.774476
	ko04640	Hematopoietic cell lineage	29	5	34	67	0.785941
	ko03420	Nucleotide excision repair	7	15	22	44	0.786301
	ko01521	EGFR tyrosine kinase inhibitor resistance	23	22	45	88	0.788472
	ko04970	Salivary secretion	35	11	46	90	0.791773
	ko00010	Glycolysis / Gluconeogenesis	20	16	36	71	0.79266
	ko00073	Cutin, suberine and wax biosynthesis	0	1	1	2	0.795705
	ko00909	Sesquiterpenoid and triterpenoid biosynthesis	1	0	1	2	0.795705
	ko00261	Monobactam biosynthesis	1	0	1	2	0.795705
	ko03070	Bacterial secretion system	0	1	1	2	0.795705
	ko04071	Sphingolipid signaling pathway	40	35	75	145	0.797501
	ko04668	TNF signaling pathway	32	26	58	113	0.79965
	ko03015	mRNA surveillance pathway	9	31	40	79	0.805209
	ko04932	Non-alcoholic fatty liver disease (NAFLD)	41	49	90	174	0.815292
	ko00052	Galactose metabolism	9	7	16	33	0.81738
	ko03030	DNA replication	3	15	18	37	0.820863
	ko05164	Influenza A	38	37	75	146	0.82153
	ko04923	Regulation of lipolysis in adipocytes	25	11	36	72	0.82627
	ko04725	Cholinergic synapse	52	25	77	150	0.826542
	ko00072	Synthesis and degradation of ketone bodies	2	2	4	9	0.831132
	ko04514	Cell adhesion molecules (CAMs)	61	28	89	173	0.833821
	ko04390	Hippo signaling pathway	55	34	89	173	0.833821
	ko04015	Rap1 signaling pathway	82	49	131	252	0.834159
	ko04726	Serotonergic synapse	43	21	64	126	0.840801
	ko00440	Phosphonate and phosphinate metabolism	3	0	3	7	0.844505
	ko00930	Caprolactam degradation	1	2	3	7	0.844505
	ko04510	Focal adhesion	80	42	122	236	0.849175
	ko05231	Choline metabolism in cancer	37	22	59	117	0.852574
	ko04010	MAPK signaling pathway	120	61	181	347	0.85435
	ko03022	Basal transcription factors	6	13	19	40	0.861601
	ko00071	Fatty acid degradation	6	14	20	42	0.862406
	ko00290	Valine, leucine and isoleucine biosynthesis	0	2	2	5	0.866801
	ko00604	Glycosphingolipid biosynthesis - ganglio series	6	2	8	18	0.868524
	ko05416	Viral myocarditis	17	9	26	54	0.868725
	ko04330	Notch signaling pathway	17	10	27	56	0.869932
	ko05169	Epstein-Barr virus infection	44	46	90	177	0.872672
	ko00430	Taurine and hypotaurine metabolism	4	2	6	14	0.878173
	ko04924	Renin secretion	30	10	40	82	0.886626
	ko00500	Starch and sucrose metabolism	10	6	16	35	0.894348
	ko05226	Gastric cancer	46	35	81	162	0.905439
	ko05142	Chagas disease (American trypanosomiasis)	36	20	56	114	0.90594
	ko05145	Toxoplasmosis	36	21	57	116	0.907052
	ko01051	Biosynthesis of ansamycins	0	1	1	3	0.907674
	ko00780	Biotin metabolism	1	0	1	3	0.907674
	ko00940	Phenylpropanoid biosynthesis	0	1	1	3	0.907674
	ko00626	Naphthalene degradation	0	1	1	3	0.907674
	ko04062	Chemokine signaling pathway	54	40	94	187	0.907735
	ko05218	Melanoma	24	18	42	87	0.908744
	ko00770	Pantothenate and CoA biosynthesis	2	4	6	15	0.920867
	ko00680	Methane metabolism	9	7	16	36	0.921551
	ko05152	Tuberculosis	45	39	84	169	0.92156
	ko00410	beta-Alanine metabolism	7	7	14	32	0.924084
	ko04261	Adrenergic signaling in cardiomyocytes	54	36	90	181	0.927163
	ko00965	Betalain biosynthesis	2	0	2	6	0.929478
	ko04810	Regulation of actin cytoskeleton	72	49	121	241	0.934372
	ko05211	Renal cell carcinoma	20	18	38	81	0.938186
	ko04012	ErbB signaling pathway	17	24	41	87	0.939207
	ko00051	Fructose and mannose metabolism	9	9	18	41	0.940455
	ko04659	Th17 cell differentiation	30	16	46	97	0.941191
	ko04020	Calcium signaling pathway	84	29	113	227	0.944972
	ko04940	Type I diabetes mellitus	11	3	14	33	0.945507
	ko04950	Maturity onset diabetes of the young	11	2	13	31	0.947281
	ko05168	Herpes simplex infection	44	36	80	164	0.948951
	ko05224	Breast cancer	44	36	80	164	0.948951
	ko04740	Olfactory transduction	24	7	31	68	0.950435
	ko04066	HIF-1 signaling pathway	26	22	48	102	0.952892
	ko04672	Intestinal immune network for IgA production	8	2	10	25	0.954263
	ko03050	Proteasome	6	14	20	46	0.954557
	ko04744	Phototransduction	14	5	19	44	0.955396
	ko00627	Aminobenzoate degradation	0	1	1	4	0.958279
	ko00524	Neomycin, kanamycin and gentamicin biosynthesis	1	0	1	4	0.958279
	ko00281	Geraniol degradation	0	1	1	4	0.958279
	ko05144	Malaria	12	3	15	36	0.959968
	ko00650	Butanoate metabolism	4	4	8	21	0.960657
	ko04917	Prolactin signaling pathway	26	15	41	89	0.961136
	ko04013	MAPK signaling pathway - fly	20	23	43	93	0.961302
	ko05140	Leishmaniasis	18	11	29	65	0.962059
	ko05310	Asthma	3	1	4	12	0.963364
	ko03460	Fanconi anemia pathway	8	15	23	53	0.964549
	ko05321	Inflammatory bowel disease (IBD)	14	5	19	45	0.967468
	ko00910	Nitrogen metabolism	4	2	6	17	0.968819
	ko04742	Taste transduction	22	8	30	68	0.970791
	ko04060	Cytokine-cytokine receptor interaction	65	26	91	189	0.9726
	ko05200	Pathways in cancer	187	108	295	579	0.974063
	ko00640	Propanoate metabolism	4	7	11	29	0.977959
	ko03440	Homologous recombination	5	11	16	40	0.979323
	ko05162	Measles	32	17	49	108	0.980741
	ko04620	Toll-like receptor signaling pathway	23	13	36	83	0.986232
	ko04610	Complement and coagulation cascades	30	4	34	79	0.986628
	ko04014	Ras signaling pathway	82	42	124	259	0.989804
	ko04024	cAMP signaling pathway	84	38	122	256	0.991279
	ko04022	cGMP-PKG signaling pathway	64	38	102	217	0.991567
	ko04392	Hippo signaling pathway - multiple species	7	3	10	29	0.991618
	ko05150	Staphylococcus aureus infection	8	3	11	32	0.993907
	ko04380	Osteoclast differentiation	40	14	54	123	0.994208
	ko04658	Th1 and Th2 cell differentiation	22	13	35	85	0.995804
	ko04670	Leukocyte transendothelial migration	41	29	70	159	0.997595
	ko05133	Pertussis	20	8	28	73	0.998389
	ko04630	JAK-STAT signaling pathway	41	13	54	128	0.998479
	ko04064	NF-kappa B signaling pathway	17	16	33	84	0.99852
	ko05160	Hepatitis C	30	32	62	145	0.998677
	ko03010	Ribosome	1	43	44	127	0.999999
	ko04080	Neuroactive ligand-receptor interaction	113	39	152	390	1
GF vs. GM	ko03008	Ribosome biogenesis in eukaryotes	2	47	49	71	0.00211894
	ko00360	Phenylalanine metabolism	8	7	15	18	0.00551686
	ko05216	Thyroid cancer	12	16	28	39	0.00817655
	ko00120	Primary bile acid biosynthesis	11	5	16	20	0.0086758
	ko00600	Sphingolipid metabolism	20	19	39	58	0.0113576
	ko00330	Arginine and proline metabolism	19	17	36	54	0.0178249
	ko00900	Terpenoid backbone biosynthesis	4	12	16	21	0.0190242
	ko00590	Arachidonic acid metabolism	17	14	31	46	0.0218836
	ko00564	Glycerophospholipid metabolism	41	22	63	103	0.0315016
	ko00561	Glycerolipid metabolism	26	16	42	66	0.0322786
	ko00903	Limonene and pinene degradation	2	3	5	5	0.0365249
	ko00514	Other types of O-glycan biosynthesis	10	9	19	27	0.0376941
	ko03320	PPAR signaling pathway	22	21	43	69	0.047172
	ko00591	Linoleic acid metabolism	9	3	12	16	0.0501552
	ko04211	Longevity regulating pathway	34	34	68	114	0.0506461
	ko00130	Ubiquinone and other terpenoid-quinone biosynthesis	5	5	10	13	0.0582728
	ko05230	Central carbon metabolism in cancer	22	20	42	68	0.0586731
	ko00510	N-Glycan biosynthesis	6	28	34	54	0.0612477
	ko00260	Glycine, serine and threonine metabolism	14	16	30	47	0.0615931
	ko00532	Glycosaminoglycan biosynthesis - chondroitin sulfate / dermatan sulfate	8	8	16	23	0.0632889
	ko03018	RNA degradation	14	35	49	81	0.0667973
	ko00860	Porphyrin and chlorophyll metabolism	5	15	20	30	0.0696628
	ko04730	Long-term depression	23	18	41	67	0.0724543
	ko00380	Tryptophan metabolism	16	12	28	44	0.0728141
	ko00970	Aminoacyl-tRNA biosynthesis	0	28	28	44	0.0728141
	ko00340	Histidine metabolism	8	9	17	25	0.0734636
	ko00515	Mannose type O-glycan biosynthesis	6	11	17	25	0.0734636
	ko04122	Sulfur relay system	1	5	6	7	0.0735745
	ko04614	Renin-angiotensin system	6	8	14	20	0.0758941
	ko00620	Pyruvate metabolism	12	13	25	39	0.0792879
	ko00603	Glycosphingolipid biosynthesis - globo and isoglobo series	3	6	9	12	0.089547
	ko00511	Other glycan degradation	2	10	12	17	0.0914052
	ko04350	TGF-beta signaling pathway	36	26	62	106	0.091573
	ko04979	Cholesterol metabolism	24	17	41	68	0.0933813
	ko00531	Glycosaminoglycan degradation	6	10	16	24	0.100497
	ko05014	Amyotrophic lateral sclerosis (ALS)	24	14	38	63	0.102998
	ko00480	Glutathione metabolism	7	27	34	56	0.108103
	ko00950	Isoquinoline alkaloid biosynthesis	7	3	10	14	0.110693
	ko00010	Glycolysis / Gluconeogenesis	24	18	42	71	0.122914
	ko00981	Insect hormone biosynthesis	2	3	5	6	0.124965
	ko04913	Ovarian steroidogenesis	22	10	32	53	0.125952
	ko00643	Styrene degradation	3	0	3	3	0.137293
	ko00280	Valine, leucine and isoleucine degradation	7	24	31	52	0.153589
	ko00062	Fatty acid elongation	5	16	21	34	0.154636
	ko05031	Amphetamine addiction	30	13	43	74	0.156661
	ko04320	Dorso-ventral axis formation	9	8	17	27	0.160952
	ko04111	Cell cycle - yeast	14	30	44	76	0.16168
	ko04540	Gap junction	36	21	57	100	0.162092
	ko05222	Small cell lung cancer	32	26	58	102	0.166055
	ko00230	Purine metabolism	54	57	111	201	0.166694
	ko04919	Thyroid hormone signaling pathway	35	38	73	130	0.169086
	ko04724	Glutamatergic synapse	59	22	81	145	0.170785
	ko05225	Hepatocellular carcinoma	52	48	100	181	0.179746
	ko00061	Fatty acid biosynthesis	5	5	10	15	0.181777
	ko04360	Axon guidance	64	56	120	219	0.187233
	ko04922	Glucagon signaling pathway	41	23	64	114	0.188991
	ko04520	Adherens junction	30	27	57	101	0.190091
	ko04370	VEGF signaling pathway	18	19	37	64	0.191522
	ko04110	Cell cycle	30	43	73	131	0.193999
	ko04974	Protein digestion and absorption	45	21	66	118	0.196321
	ko04978	Mineral absorption	18	8	26	44	0.199052
	ko04218	Cellular senescence	48	43	91	165	0.19986
	ko04966	Collecting duct acid secretion	4	12	16	26	0.206745
	ko04072	Phospholipase D signaling pathway	59	36	95	173	0.210957
	ko04141	Protein processing in endoplasmic reticulum	33	66	99	181	0.221757
	ko04550	Signaling pathways regulating pluripotency of stem cells	44	38	82	149	0.222858
	ko04213	Longevity regulating pathway - multiple species	25	18	43	76	0.224658
	ko04626	Plant-pathogen interaction	5	3	8	12	0.225976
	ko04921	Oxytocin signaling pathway	62	39	101	185	0.227048
	ko03020	RNA polymerase	5	13	18	30	0.230318
	ko04142	Lysosome	21	56	77	140	0.234012
	ko00670	One carbon pool by folate	4	9	13	21	0.23415
	ko00650	Butanoate metabolism	5	8	13	21	0.23415
	ko00220	Arginine biosynthesis	10	3	13	21	0.23415
	ko00513	Various types of N-glycan biosynthesis	4	21	25	43	0.240028
	ko05110	Vibrio cholerae infection	8	24	32	56	0.242665
	ko05217	Basal cell carcinoma	25	15	40	71	0.247531
	ko00563	Glycosylphosphatidylinositol (GPI)-anchor biosynthesis	1	13	14	23	0.24837
	ko00430	Taurine and hypotaurine metabolism	5	4	9	14	0.248511
	ko00750	Vitamin B6 metabolism	2	3	5	7	0.25344
	ko01521	EGFR tyrosine kinase inhibitor resistance	25	24	49	88	0.253871
	ko05410	Hypertrophic cardiomyopathy (HCM)	42	16	58	105	0.257275
	ko00254	Aflatoxin biosynthesis	2	0	2	2	0.266153
	ko04016	MAPK signaling pathway - plant	8	2	10	16	0.267834
	ko00592	alpha-Linolenic acid metabolism	7	3	10	16	0.267834
	ko04727	GABAergic synapse	45	16	61	111	0.269014
	ko04114	Oocyte meiosis	28	34	62	113	0.272809
	ko00350	Tyrosine metabolism	16	7	23	40	0.278105
	ko00250	Alanine, aspartate and glutamate metabolism	12	11	23	40	0.278105
	ko00310	Lysine degradation	20	19	39	70	0.284063
	ko00072	Synthesis and degradation of ketone bodies	2	4	6	9	0.28615
	ko05219	Bladder cancer	8	16	24	42	0.286216
	ko01523	Antifolate resistance	10	8	18	31	0.294729
	ko04113	Meiosis - yeast	8	25	33	59	0.295788
	ko04216	Ferroptosis	8	18	26	46	0.301317
	ko00790	Folate biosynthesis	12	7	19	33	0.304343
	ko04657	IL-17 signaling pathway	25	18	43	78	0.304348
	ko02024	Quorum sensing	2	5	7	11	0.311351
	ko00520	Amino sugar and nucleotide sugar metabolism	12	16	28	50	0.315126
	ko00270	Cysteine and methionine metabolism	10	18	28	50	0.315126
	ko05120	Epithelial cell signaling in Helicobacter pylori infection	21	25	46	84	0.318288
	ko05223	Non-small cell lung cancer	17	20	37	67	0.318314
	ko04371	Apelin signaling pathway	55	34	89	166	0.32785
	ko05214	Glioma	21	18	39	71	0.328586
	ko04152	AMPK signaling pathway	45	34	79	147	0.329739
	ko00760	Nicotinate and nicotinamide metabolism	9	13	22	39	0.32982
	ko05204	Chemical carcinogenesis	10	12	22	39	0.32982
	ko00471	D-Glutamine and D-glutamate metabolism	3	0	3	4	0.336723
	ko00051	Fructose and mannose metabolism	10	13	23	41	0.337383
	ko04068	FoxO signaling pathway	51	31	82	153	0.338537
	ko04962	Vasopressin-regulated water reabsorption	17	15	32	58	0.339602
	ko00601	Glycosphingolipid biosynthesis - lacto and neolacto series	8	8	16	28	0.345926
	ko05032	Morphine addiction	48	16	64	119	0.349378
	ko02020	Two-component system	3	7	10	17	0.36308
	ko00982	Drug metabolism - cytochrome P450	7	11	18	32	0.363793
	ko00410	beta-Alanine metabolism	6	12	18	32	0.363793
	ko05034	Alcoholism	42	28	70	131	0.368642
	ko05020	Prion diseases	10	9	19	34	0.37181
	ko00960	Tropane, piperidine and pyridine alkaloid biosynthesis	2	2	4	6	0.37402
	ko00965	Betalain biosynthesis	4	0	4	6	0.37402
	ko04138	Autophagy - yeast	13	26	39	72	0.374974
	ko02010	ABC transporters	15	5	20	36	0.379317
	ko04728	Dopaminergic synapse	56	30	86	162	0.380918
	ko00983	Drug metabolism - other enzymes	11	19	30	55	0.381203
	ko05033	Nicotine addiction	24	6	30	55	0.381203
	ko04914	Progesterone-mediated oocyte maturation	22	30	52	97	0.383727
	ko00625	Chloroalkane and chloroalkene degradation	2	3	5	8	0.398587
	ko00240	Pyrimidine metabolism	21	36	57	107	0.401002
	ko04744	Phototransduction	19	5	24	44	0.405297
	ko04711	Circadian rhythm - fly	2	4	6	10	0.416662
	ko00460	Cyanoamino acid metabolism	3	3	6	10	0.416662
	ko04720	Long-term potentiation	22	16	38	71	0.418519
	ko00030	Pentose phosphate pathway	8	9	17	31	0.428615
	ko04915	Estrogen signaling pathway	39	31	70	133	0.439201
	ko05412	Arrhythmogenic right ventricular cardiomyopathy (ARVC)	30	14	44	83	0.44106
	ko04928	Parathyroid hormone synthesis, secretion and action	51	21	72	137	0.444397
	ko05213	Endometrial cancer	14	18	32	60	0.444508
	ko05206	MicroRNAs in cancer	43	43	86	164	0.44473
	ko00053	Ascorbate and aldarate metabolism	5	5	10	18	0.461077
	ko00100	Steroid biosynthesis	4	7	11	20	0.468689
	ko03060	Protein export	2	10	12	22	0.475517
	ko05414	Dilated cardiomyopathy (DCM)	42	16	58	111	0.482683
	ko04976	Bile secretion	29	15	44	84	0.486247
	ko04961	Endocrine and other factor-regulated calcium reabsorption	19	11	30	57	0.49076
	ko04745	Phototransduction - fly	9	6	15	28	0.492638
	ko04916	Melanogenesis	38	25	63	121	0.495
	ko00710	Carbon fixation in photosynthetic organisms	7	9	16	30	0.497517
	ko05226	Gastric cancer	47	37	84	162	0.505299
	ko04212	Longevity regulating pathway - worm	18	18	36	69	0.509977
	ko04066	HIF-1 signaling pathway	25	28	53	102	0.510223
	ko00472	D-Arginine and D-ornithine metabolism	1	0	1	1	0.515919
	ko00623	Toluene degradation	1	0	1	1	0.515919
	ko00300	Lysine biosynthesis	0	1	1	1	0.515919
	ko00908	Zeatin biosynthesis	0	1	1	1	0.515919
	ko00364	Fluorobenzoate degradation	1	0	1	1	0.515919
	ko00333	Prodigiosin biosynthesis	0	1	1	1	0.515919
	ko00311	Penicillin and cephalosporin biosynthesis	1	0	1	1	0.515919
	ko00361	Chlorocyclohexane and chlorobenzene degradation	1	0	1	1	0.515919
	ko00401	Novobiocin biosynthesis	0	1	1	1	0.515919
	ko00944	Flavone and flavonol biosynthesis	0	1	1	1	0.515919
	ko00901	Indole alkaloid biosynthesis	1	0	1	1	0.515919
	ko02026	Biofilm formation - Escherichia coli	1	1	2	3	0.523872
	ko04112	Cell cycle - Caulobacter	0	2	2	3	0.523872
	ko00930	Caprolactam degradation	2	2	4	7	0.534795
	ko00400	Phenylalanine, tyrosine and tryptophan biosynthesis	3	1	4	7	0.534795
	ko04926	Relaxin signaling pathway	53	31	84	163	0.537673
	ko04713	Circadian entrainment	49	17	66	128	0.538404
	ko04390	Hippo signaling pathway	51	38	89	173	0.546255
	ko05030	Cocaine addiction	19	12	31	60	0.547376
	ko03450	Non-homologous end-joining	2	6	8	15	0.549927
	ko01522	Endocrine resistance	27	27	54	105	0.552732
	ko04666	Fc gamma R-mediated phagocytosis	32	23	55	107	0.554687
	ko00533	Glycosaminoglycan biosynthesis - keratan sulfate	8	3	11	21	0.558748
	ko01040	Biosynthesis of unsaturated fatty acids	4	8	12	23	0.561402
	ko04964	Proximal tubule bicarbonate reclamation	10	5	15	29	0.568739
	ko05224	Breast cancer	45	39	84	164	0.569603
	ko04136	Autophagy - other	7	9	16	31	0.571012
	ko04931	Insulin resistance	37	31	68	133	0.577542
	ko04973	Carbohydrate digestion and absorption	14	7	21	41	0.5814
	ko04512	ECM-receptor interaction	35	13	48	94	0.582095
	ko04710	Circadian rhythm	9	13	22	43	0.583316
	ko04975	Fat digestion and absorption	11	11	22	43	0.583316
	ko00565	Ether lipid metabolism	15	7	22	43	0.583316
	ko04912	GnRH signaling pathway	28	23	51	100	0.587129
	ko05130	Pathogenic Escherichia coli infection	12	18	30	59	0.597237
	ko04972	Pancreatic secretion	39	22	61	120	0.602391
	ko04933	AGE-RAGE signaling pathway in diabetic complications	36	26	62	122	0.603808
	ko04726	Serotonergic synapse	44	20	64	126	0.606592
	ko04391	Hippo signaling pathway - fly	23	17	40	79	0.612105
	ko04920	Adipocytokine signaling pathway	25	15	40	79	0.612105
	ko05218	Melanoma	23	21	44	87	0.617487
	ko04070	Phosphatidylinositol signaling system	33	19	52	103	0.627512
	ko04911	Insulin secretion	32	21	53	105	0.628705
	ko04530	Tight junction	59	54	113	223	0.635018
	ko04925	Aldosterone synthesis and secretion	39	20	59	117	0.635615
	ko04139	Mitophagy - yeast	11	5	16	32	0.639944
	ko00020	Citrate cycle (TCA cycle)	4	14	18	36	0.640269
	ko05144	Malaria	10	8	18	36	0.640269
	ko04612	Antigen processing and presentation	10	16	26	52	0.644288
	ko00604	Glycosphingolipid biosynthesis - ganglio series	7	2	9	18	0.644989
	ko04930	Type II diabetes mellitus	17	11	28	56	0.645655
	ko04210	Apoptosis	31	43	74	147	0.651352
	ko05310	Asthma	5	1	6	12	0.655197
	ko00920	Sulfur metabolism	3	1	4	8	0.671002
	ko04910	Insulin signaling pathway	46	32	78	156	0.684857
	ko04712	Circadian rhythm - plant	1	2	3	6	0.685643
	ko00830	Retinol metabolism	9	12	21	43	0.696838
	ko05165	Human papillomavirus infection	99	87	186	369	0.696883
	ko04215	Apoptosis - multiple species	9	10	19	39	0.698656
	ko00140	Steroid hormone biosynthesis	13	5	18	37	0.699812
	ko00630	Glyoxylate and dicarboxylate metabolism	6	12	18	37	0.699812
	ko04623	Cytosolic DNA-sensing pathway	7	11	18	37	0.699812
	ko05215	Prostate cancer	25	27	52	105	0.699952
	ko00052	Galactose metabolism	10	6	16	33	0.70275
	ko04341	Hedgehog signaling pathway - fly	8	7	15	31	0.704602
	ko00362	Benzoate degradation	0	2	2	4	0.711021
	ko00524	Neomycin, kanamycin and gentamicin biosynthesis	1	1	2	4	0.711021
	ko04015	Rap1 signaling pathway	69	57	126	252	0.717233
	ko04146	Peroxisome	13	30	43	88	0.732775
	ko05210	Colorectal cancer	24	26	50	102	0.732928
	ko05205	Proteoglycans in cancer	63	53	116	233	0.733442
	ko05132	Salmonella infection	19	19	38	78	0.733485
	ko04151	PI3K-Akt signaling pathway	102	86	188	375	0.734428
	ko00450	Selenocompound metabolism	1	6	7	15	0.738805
	ko04330	Notch signaling pathway	12	15	27	56	0.739278
	ko03013	RNA transport	18	58	76	154	0.739336
	ko04340	Hedgehog signaling pathway	18	7	25	52	0.741339
	ko04144	Endocytosis	77	60	137	275	0.744146
	ko00680	Methane metabolism	9	8	17	36	0.755653
	ko05163	Human cytomegalovirus infection	65	57	122	246	0.757376
	ko05231	Choline metabolism in cancer	34	23	57	117	0.763629
	ko04145	Phagosome	29	36	65	133	0.763718
	ko04660	T cell receptor signaling pathway	35	16	51	105	0.764274
	ko05418	Fluid shear stress and atherosclerosis	37	38	75	153	0.764874
	ko00534	Glycosaminoglycan biosynthesis - heparan sulfate / heparin	5	9	14	30	0.765225
	ko05146	Amoebiasis	30	16	46	95	0.765453
	ko00073	Cutin, suberine and wax biosynthesis	0	1	1	2	0.765685
	ko00660	C5-Branched dibasic acid metabolism	0	1	1	2	0.765685
	ko00909	Sesquiterpenoid and triterpenoid biosynthesis	1	0	1	2	0.765685
	ko00261	Monobactam biosynthesis	1	0	1	2	0.765685
	ko03070	Bacterial secretion system	0	1	1	2	0.765685
	ko04013	MAPK signaling pathway - fly	20	25	45	93	0.765775
	ko04971	Gastric acid secretion	25	17	42	87	0.766949
	ko05323	Rheumatoid arthritis	15	17	32	67	0.773903
	ko00740	Riboflavin metabolism	1	3	4	9	0.776497
	ko05166	Human T-cell leukemia virus 1 infection	67	64	131	265	0.780099
	ko04611	Platelet activation	43	28	71	146	0.789189
	ko00440	Phosphonate and phosphinate metabolism	3	0	3	7	0.79878
	ko04927	Cortisol synthesis and secretion	26	15	41	86	0.798908
	ko04115	p53 signaling pathway	15	23	38	80	0.80148
	ko04130	SNARE interactions in vesicular transport	5	12	17	37	0.803118
	ko01524	Platinum drug resistance	10	21	31	66	0.80971
	ko05203	Viral carcinogenesis	43	49	92	189	0.810879
	ko04750	Inflammatory mediator regulation of TRP channels	29	21	50	105	0.820173
	ko00730	Thiamine metabolism	6	0	6	14	0.821477
	ko04010	MAPK signaling pathway	105	66	171	347	0.823364
	ko04977	Vitamin digestion and absorption	7	5	12	27	0.825483
	ko05212	Pancreatic cancer	24	19	43	91	0.825489
	ko05016	Huntington disease	48	55	103	212	0.82963
	ko03050	Proteasome	9	12	21	46	0.830282
	ko05167	Kaposi sarcoma-associated herpesvirus infection	49	39	88	182	0.83038
	ko04934	Cushing syndrome	50	36	86	178	0.83061
	ko05211	Renal cell carcinoma	19	19	38	81	0.830642
	ko00290	Valine, leucine and isoleucine biosynthesis	0	2	2	5	0.831813
	ko00071	Fatty acid degradation	6	13	19	42	0.836427
	ko04011	MAPK signaling pathway - yeast	11	7	18	40	0.839868
	ko05221	Acute myeloid leukemia	11	17	28	61	0.846086
	ko04060	Cytokine-cytokine receptor interaction	60	31	91	189	0.847948
	ko05100	Bacterial invasion of epithelial cells	19	24	43	92	0.850689
	ko04918	Thyroid hormone synthesis	19	21	40	86	0.854084
	ko05322	Systemic lupus erythematosus	9	15	24	53	0.85512
	ko04650	Natural killer cell mediated cytotoxicity	23	14	37	80	0.857968
	ko04721	Synaptic vesicle cycle	16	19	35	76	0.86087
	ko05202	Transcriptional misregulation in cancer	52	36	88	184	0.865151
	ko04137	Mitophagy - animal	14	18	32	70	0.865765
	ko04740	Olfactory transduction	23	8	31	68	0.867558
	ko04725	Cholinergic synapse	47	24	71	150	0.871158
	ko04714	Thermogenesis	59	66	125	259	0.874063
	ko04217	Necroptosis	26	39	65	138	0.874268
	ko04664	Fc epsilon RI signaling pathway	18	9	27	60	0.875674
	ko00720	Carbon fixation pathways in prokaryotes	0	6	6	15	0.876592
	ko04960	Aldosterone-regulated sodium reabsorption	8	9	17	39	0.877412
	ko03030	DNA replication	3	13	16	37	0.881523
	ko04150	mTOR signaling pathway	35	44	79	167	0.883667
	ko00500	Starch and sucrose metabolism	10	5	15	35	0.885933
	ko04310	Wnt signaling pathway	47	26	73	155	0.886359
	ko01051	Biosynthesis of ansamycins	0	1	1	3	0.886591
	ko00780	Biotin metabolism	1	0	1	3	0.886591
	ko00940	Phenylpropanoid biosynthesis	0	1	1	3	0.886591
	ko04270	Vascular smooth muscle contraction	44	26	70	149	0.887898
	ko03430	Mismatch repair	2	7	9	22	0.888366
	ko00980	Metabolism of xenobiotics by cytochrome P450	5	9	14	33	0.890669
	ko03040	Spliceosome	13	48	61	131	0.893433
	ko00512	Mucin type O-glycan biosynthesis	4	9	13	31	0.895764
	ko00562	Inositol phosphate metabolism	25	15	40	88	0.896714
	ko04625	C-type lectin receptor signaling pathway	29	20	49	107	0.903563
	ko05134	Legionellosis	12	13	25	57	0.903858
	ko03022	Basal transcription factors	6	11	17	40	0.905162
	ko04260	Cardiac muscle contraction	30	15	45	99	0.907848
	ko04923	Regulation of lipolysis in adipocytes	21	11	32	72	0.909131
	ko04672	Intestinal immune network for IgA production	8	2	10	25	0.913571
	ko04071	Sphingolipid signaling pathway	35	32	67	145	0.917488
	ko05170	Human immunodeficiency virus 1 infection	45	52	97	207	0.925536
	ko04970	Salivary secretion	29	11	40	90	0.928903
	ko05220	Chronic myeloid leukemia	19	19	38	86	0.931554
	ko04924	Renin secretion	24	12	36	82	0.934357
	ko03410	Base excision repair	5	9	14	35	0.938947
	ko04140	Autophagy - animal	31	36	67	147	0.939472
	ko04624	Toll and Imd signaling pathway	10	8	18	44	0.94219
	ko04012	ErbB signaling pathway	15	23	38	87	0.944109
	ko00627	Aminobenzoate degradation	0	1	1	4	0.945114
	ko00281	Geraniol degradation	0	1	1	4	0.945114
	ko05164	Influenza A	30	36	66	146	0.949112
	ko04120	Ubiquitin mediated proteolysis	26	40	66	146	0.949112
	ko05161	Hepatitis B	31	35	66	146	0.949112
	ko00640	Propanoate metabolism	3	8	11	29	0.951999
	ko00770	Pantothenate and CoA biosynthesis	1	4	5	15	0.954109
	ko05012	Parkinson disease	34	37	71	157	0.954208
	ko04640	Hematopoietic cell lineage	21	7	28	67	0.958514
	ko04723	Retrograde endocannabinoid signaling	62	22	84	185	0.961644
	ko04261	Adrenergic signaling in cardiomyocytes	46	36	82	181	0.962442
	ko05150	Staphylococcus aureus infection	8	4	12	32	0.962467
	ko04722	Neurotrophin signaling pathway	29	26	55	125	0.963849
	ko04514	Cell adhesion molecules (CAMs)	46	32	78	173	0.964103
	ko04662	B cell receptor signaling pathway	17	13	30	72	0.964857
	ko04022	cGMP-PKG signaling pathway	60	39	99	217	0.967347
	ko04742	Taste transduction	20	8	28	68	0.967636
	ko03015	mRNA surveillance pathway	8	25	33	79	0.969025
	ko04610	Complement and coagulation cascades	29	4	33	79	0.969025
	ko04214	Apoptosis - fly	11	16	27	66	0.969058
	ko04510	Focal adhesion	68	40	108	236	0.969547
	ko03420	Nucleotide excision repair	6	11	17	44	0.969846
	ko00521	Streptomycin biosynthesis	1	1	2	8	0.971312
	ko04062	Chemokine signaling pathway	49	35	84	187	0.972126
	ko05131	Shigellosis	12	18	30	73	0.97254
	ko05169	Epstein-Barr virus infection	38	41	79	177	0.973902
	ko05200	Pathways in cancer	163	113	276	579	0.975876
	ko05143	African trypanosomiasis	5	6	11	31	0.976525
	ko04950	Maturity onset diabetes of the young	8	3	11	31	0.976525
	ko04670	Leukocyte transendothelial migration	37	33	70	159	0.977333
	ko05140	Leishmaniasis	15	11	26	65	0.977408
	ko00190	Oxidative phosphorylation	21	39	60	138	0.977468
	ko05416	Viral myocarditis	10	11	21	54	0.977957
	ko05010	Alzheimer disease	45	42	87	196	0.982405
	ko00040	Pentose and glucuronate interconversions	4	5	9	27	0.98251
	ko04014	Ras signaling pathway	70	47	117	259	0.984256
	ko04621	NOD-like receptor signaling pathway	30	27	57	134	0.985986
	ko05340	Primary immunodeficiency	6	4	10	30	0.986185
	ko04668	TNF signaling pathway	26	21	47	113	0.987237
	ko03440	Homologous recombination	6	8	14	40	0.988525
	ko04940	Type I diabetes mellitus	6	5	11	33	0.989069
	ko05320	Autoimmune thyroid disease	7	1	8	26	0.990563
	ko04020	Calcium signaling pathway	71	29	100	227	0.990884
	ko04917	Prolactin signaling pathway	21	14	35	89	0.992567
	ko04810	Regulation of actin cytoskeleton	62	44	106	241	0.992892
	ko04622	RIG-I-like receptor signaling pathway	13	9	22	60	0.993025
	ko05160	Hepatitis C	28	32	60	145	0.994789
	ko04659	Th17 cell differentiation	23	15	38	97	0.994833
	ko05152	Tuberculosis	36	35	71	169	0.995182
	ko05332	Graft-versus-host disease	3	1	4	17	0.995634
	ko00910	Nitrogen metabolism	2	2	4	17	0.995634
	ko05330	Allograft rejection	5	1	6	23	0.996617
	ko03460	Fanconi anemia pathway	6	12	18	53	0.996829
	ko04392	Hippo signaling pathway - multiple species	5	3	8	29	0.997594
	ko04024	cAMP signaling pathway	76	34	110	256	0.997839
	ko05145	Toxoplasmosis	28	17	45	116	0.99796
	ko04380	Osteoclast differentiation	34	14	48	123	0.998137
	ko04630	JAK-STAT signaling pathway	32	18	50	128	0.998396
	ko04064	NF-kappa B signaling pathway	17	13	30	84	0.998842
	ko05142	Chagas disease (American trypanosomiasis)	26	17	43	114	0.998971
	ko05321	Inflammatory bowel disease (IBD)	8	5	13	45	0.999413
	ko04932	Non-alcoholic fatty liver disease (NAFLD)	36	32	68	174	0.999675
	ko04658	Th1 and Th2 cell differentiation	16	12	28	85	0.999834
	ko05133	Pertussis	16	7	23	73	0.999838
	ko04620	Toll-like receptor signaling pathway	18	9	27	83	0.999856
	ko04080	Neuroactive ligand-receptor interaction	121	40	161	390	0.999986
	ko05168	Herpes simplex infection	31	27	58	164	0.999991
	ko05162	Measles	18	16	34	108	0.999993
	ko03010	Ribosome	2	36	38	127	1

## Sheet: Table S6
Table S6. Primers used in real-time quantitative polymerase chain reactions with their melting temperature
Target gene	Full gene name	Primer sequence(5'-3')	Tm (°C)
mettl3	methyltransferase like 3	ACGGACTGGCATCAAGAGAA	60
		GGCGTTATAGAGGTGGCAGA
mettl14	methyltransferase like 14	ATGTACCTCCAAGCTGACCC	60
		TATCATCCCAGGTCCAGCAC
wtap	Wilms' tumor 1 - associating protein	TGAGACCACTACACCCAGC	60
		CTGAGTGGTTGGACAGTTTGG
fto	fat mass and obesity associated protein	CTGAGGGATCTGGTTCGTGT	60
		CAAGCAGCACTCAAGTCAGG
alkbh5	AlkB homolog 5	GCTGTTTCATCATCTGTGGTTCA	60
		GGATAACGAGCTAACAAGGGAG
ythdf1	YTH domain-containing family protein 1	AGAACAACAGCTACCAGTCCA	60
		TGAGGTATGGAATAGGCGGG
ythdf2	YTH domain-containing family protein 2	CGGGGCTCAAGATCAACAG	60
		GGCAATAGAGACAGGAGGCA
ythdf3	YTH domain-containing family protein 3	CCTCCCATGCCCTACCTAAC	60
		CCAGGGAAGAAGTTGAAGCC
ythdc1	YTH domain-containing protein 1	GCCTCATGTTGAAACCTTGC	60
		CAGATGTCTTGGCTGGTTTCC
ythdc2	YTH domain-containing protein 2	TGTCTGGAGAGGTTTCAGTCC	60
		CAGATGGTTAGGAAGCGATGG
adar1	adenosine deaminase acting on double-stranded RNA	CCTCACATCAGTCCCAGTCA	60
		AACCTGTCTCCTCTGTTGGG
adar2	adenosine deaminases acting on RNA 2	GGCATGACTCTCTCCGCTC	60
		ATCAGCATTCAACTCGCCCT
adar3	adenosine deaminases acting on RNA 3	GCTTCTTGTAGAGTCGGAGC	60
		CACAGAGGACGAGGACAGTT
β-actin	beta-actin	GGAATCCACGAGACCACCTACA	60
		CTGCTTGCTGATCCACATCTGC
ef-1α	elongation factor 1 alpha	AGCCAGAAGCGTTTTGAGGAG	60
		AGATGGGGACGAAAGCAACAC
